# Supplementary material for: Lactate supports cell-autonomous ECM production to sustain metastatic behavior in prostate cancer
Source: EMBO Rep. 2024 Jun 21;25(8):19. doi: 10.1038/s44319-024-00180-z (PMC11315984; doi:10.1038/s44319-024-00180-z)
Supplement: Supplementary file 3 — Dataset EV1 [file 44319_2024_180_MOESM3_ESM.xlsx]

## Sheet: Dataset EV1 Legend
Dataset EV1
Collagen genes regulated by LA in DU145 cells
Genes are extrapolated from RNA-seq analysis (GSE195639) performed on DU145 cells ± LA fro 48 hours.
Log2FoldChange and adjusted p-values are included.

## Sheet: LA_Collagen_genes
ENSEMBL	ENTREZ	SYMBOL	GENE_NAME	baseMean	log2FoldChange	lfcSE	stat	pvalue	padj	log2Shrink
ENSG00000060718	1301	COL11A1	collagen type XI alpha 1 chain	0	NA	NA	NA	NA	NA	0
ENSG00000181092	9370	ADIPOQ	adiponectin, C1Q and collagen domain containing	0	NA	NA	NA	NA	NA	0
ENSG00000228688	394214	COL11A2P1	collagen type XI alpha 2 pseudogene 1	0	NA	NA	NA	NA	NA	0
ENSG00000204248	1302	COL11A2	collagen type XI alpha 2 chain	0	NA	NA	NA	NA	NA	0
ENSG00000123500	1300	COL10A1	collagen type X alpha 1 chain	0	NA	NA	NA	NA	NA	0
ENSG00000169436	169044	COL22A1	collagen type XXII alpha 1 chain	0	NA	NA	NA	NA	NA	0
ENSG00000271005	106480299	CTHRC1P1	collagen triple helix repeat containing 1 pseudogene 1	0	NA	NA	NA	NA	NA	0
ENSG00000227801	1302	COL11A2	collagen type XI alpha 2 chain	0	NA	NA	NA	NA	NA	0
ENSG00000230930	1302	COL11A2	collagen type XI alpha 2 chain	0	NA	NA	NA	NA	NA	0
ENSG00000223699	1302	COL11A2	collagen type XI alpha 2 chain	0	NA	NA	NA	NA	NA	0
ENSG00000235708	1302	COL11A2	collagen type XI alpha 2 chain	0	NA	NA	NA	NA	NA	0
ENSG00000206290	1302	COL11A2	collagen type XI alpha 2 chain	0	NA	NA	NA	NA	NA	0
ENSG00000232541	1302	COL11A2	collagen type XI alpha 2 chain	0	NA	NA	NA	NA	NA	0
ENSG00000160963	136227	COL26A1	collagen type XXVI alpha 1 chain	4.69597	2.55878	0.94043	2.72086	0.00651114	NA	0.428599
ENSG00000092758	1299	COL9A3	collagen type IX alpha 3 chain	3.27665	1.93207	1.04161	1.85489	0.0636125	NA	0.214649
ENSG00000050767	91522	COL23A1	collagen type XXIII alpha 1 chain	0.261721	1.72684	3.38746	0.509774	0.61021	NA	0.0201364
ENSG00000171812	1296	COL8A2	collagen type VIII alpha 2 chain	94.7236	1.46544	0.248912	5.88738	3.92356e-09	4.77711e-07	1.30535
ENSG00000142173	1292	COL6A2	collagen type VI alpha 2 chain	1197.86	1.38665	0.191774	7.23064	4.80713e-13	2.78012e-10	1.29573
ENSG00000049089	1298	COL9A2	collagen type IX alpha 2 chain	19.6096	1.37843	0.392971	3.50772	0.000451962	0.00563633	0.834931
ENSG00000164692	1278	COL1A2	collagen type I alpha 2 chain	1.62263	1.36166	1.42083	0.958357	0.337883	NA	0.0798778
ENSG00000130635	1289	COL5A1	collagen type V alpha 1 chain	8.79181	1.30169	0.640709	2.03164	0.0421897	0.139716	0.311454
ENSG00000182871	80781	COL18A1	collagen type XVIII alpha 1 chain	862.444	1.09732	0.227222	4.8293	1.37013e-06	6.27636e-05	0.926903
ENSG00000230524	344875	COL6A4P1	collagen type VI alpha 4 pseudogene 1	16.8789	1.07281	0.458357	2.34055	0.0192554	0.0815577	0.404031
ENSG00000142156	1291	COL6A1	collagen type VI alpha 1 chain	1217.65	1.06999	0.190921	5.60434	2.0905e-08	1.90896e-06	0.95901
ENSG00000108821	1277	COL1A1	collagen type I alpha 1 chain	75.0919	0.966432	0.230606	4.19083	2.77938e-05	0.000666282	0.75082
ENSG00000084636	1307	COL16A1	collagen type XVI alpha 1 chain	10.2284	0.95087	0.555225	1.71259	0.0867889	0.224201	0.2516
ENSG00000206384	131873	COL6A6	collagen type VI alpha 6 chain	0.143419	0.89237	3.81698	0.233789	0.815148	NA	0.00824671
ENSG00000183287	147372	CCBE1	collagen and calcium binding EGF domains 1	109.792	0.806171	0.29384	2.74357	0.00607744	0.037195	0.455488
ENSG00000124749	81578	COL21A1	collagen type XXI alpha 1 chain	23.5554	0.803133	0.452036	1.7767	0.0756175	0.205034	0.270294
ENSG00000197467	1305	COL13A1	collagen type XIII alpha 1 chain	200.125	0.744867	0.182681	4.07743	4.55362e-05	0.000975374	0.581748
ENSG00000106333	5118	PCOLCE	procollagen C-endopeptidase enhancer	66.525	0.717095	0.267732	2.6784	0.0073974	0.0425864	0.421873
ENSG00000215018	340267	COL28A1	collagen type XXVIII alpha 1 chain	51.9566	0.646988	0.287057	2.25387	0.0242044	0.0950644	0.346078
ENSG00000134871	1284	COL4A2	collagen type IV alpha 2 chain	362.312	0.501243	0.227264	2.20556	0.0274152	0.103854	0.312139
ENSG00000144810	1295	COL8A1	collagen type VIII alpha 1 chain	2.28159	0.47503	1.15365	0.411761	0.680514	NA	0.038272
ENSG00000083444	5351	PLOD1	procollagen-lysine,2-oxoglutarate 5-dioxygenase 1	1547.79	0.464163	0.114394	4.05758	4.95844e-05	0.00103806	0.400669
ENSG00000164932	115908	CTHRC1	collagen triple helix repeat containing 1	563.912	0.452668	0.142476	3.17715	0.00148728	0.0137439	0.362806
ENSG00000187955	7373	COL14A1	collagen type XIV alpha 1 chain	62.3236	0.439317	0.254616	1.72541	0.0844537	0.220342	0.246782
ENSG00000188153	1287	COL4A5	collagen type IV alpha 5 chain	57.1118	0.432214	0.264356	1.63497	0.102056	0.248534	0.234783
ENSG00000196739	85301	COL27A1	collagen type XXVII alpha 1 chain	84.952	0.378699	0.216909	1.74588	0.0808309	0.21442	0.238662
ENSG00000169031	1285	COL4A3	collagen type IV alpha 3 chain	112.448	0.371543	0.186166	1.99576	0.04596	0.148113	0.258506
ENSG00000106397	8985	PLOD3	procollagen-lysine,2-oxoglutarate 5-dioxygenase 3	1111.11	0.360367	0.144283	2.49764	0.0125022	0.0610952	0.284551
ENSG00000152952	5352	PLOD2	procollagen-lysine,2-oxoglutarate 5-dioxygenase 2	11657.6	0.330912	0.172312	1.92043	0.0548042	0.165474	0.239547
ENSG00000197565	1288	COL4A6	collagen type IV alpha 6 chain	1.0598	0.270362	1.80011	0.150192	0.880613	NA	0.0102082
ENSG00000130309	79709	COLGALT1	collagen beta(1-O)galactosyltransferase 1	2074.2	0.230704	0.123589	1.8667	0.0619431	0.179619	0.191645
ENSG00000082293	1310	COL19A1	collagen type XIX alpha 1 chain	0.25118	0.171027	3.48438	0.0490839	0.960852	NA	0.00188459
ENSG00000112280	1297	COL9A1	collagen type IX alpha 1 chain	0.255723	0.171027	3.46279	0.04939	0.960609	NA	0.00190731
ENSG00000163710	26577	PCOLCE2	procollagen C-endopeptidase enhancer 2	223.598	0.143119	0.158223	0.904543	0.365707	0.563189	0.107197
ENSG00000187498	1282	COL4A1	collagen type IV alpha 1 chain	165.385	0.113852	0.206754	0.550667	0.581862	0.74408	0.0727949
ENSG00000065618	1308	COL17A1	collagen type XVII alpha 1 chain	151.415	0.08238	0.220384	0.373803	0.708551	0.83366	0.0502748
ENSG00000206561	8292	COLQ	collagen like tail subunit of asymmetric acetylcholinesterase	6.6272	0.0426222	0.630118	0.0676416	0.946071	0.972629	0.00825712
ENSG00000204262	1290	COL5A2	collagen type V alpha 2 chain	222.143	-0.015722	0.171833	-0.091496	0.927099	0.962158	-0.0112604
ENSG00000080573	50509	COL5A3	collagen type V alpha 3 chain	0.775643	-0.211414	2.22772	-0.0949015	0.924393	NA	-0.00542537
ENSG00000081052	1286	COL4A4	collagen type IV alpha 4 chain	183.085	-0.227688	0.233729	-0.97415	0.329982	0.530593	-0.133671
ENSG00000198756	23127	COLGALT2	collagen beta(1-O)galactosyltransferase 2	150.308	-0.352749	0.215502	-1.63687	0.101658	0.247982	-0.22261
ENSG00000111799	1303	COL12A1	collagen type XII alpha 1 chain	1017.17	-0.423569	0.261076	-1.6224	0.104719	0.253055	-0.232237
ENSG00000168542	1281	COL3A1	collagen type III alpha 1 chain	6.11977	-0.802983	0.797195	-1.00726	0.313809	0.512976	-0.118189
ENSG00000204291	1306	COL15A1	collagen type XV alpha 1 chain	7.00833	-0.81205	0.723718	-1.12205	0.26184	0.457208	-0.138784
ENSG00000188517	84570	COL25A1	collagen type XXV alpha 1 chain	3.5337	-0.830917	1.00018	-0.830766	0.406106	NA	-0.0857698
ENSG00000114270	1294	COL7A1	collagen type VII alpha 1 chain	29.1629	-1.0003	0.383378	-2.60917	0.00907618	0.0492087	-0.467503
ENSG00000139219	1280	COL2A1	collagen type II alpha 1 chain	1.06405	-1.0187	2.03863	-0.499697	0.617289	NA	-0.0309002
ENSG00000171502	255631	COL24A1	collagen type XXIV alpha 1 chain	11.8894	-1.42771	0.610537	-2.33845	0.0193637	0.0818239	-0.397485
ENSG00000172752	256076	COL6A5	collagen type VI alpha 5 chain	0.282091	-1.50374	3.34406	-0.449676	0.652944	NA	-0.0179669
ENSG00000163359	1293	COL6A3	collagen type VI alpha 3 chain	0.717804	-1.52522	2.26388	-0.673718	0.500491	NA	-0.0382937
ENSG00000101203	57642	COL20A1	collagen type XX alpha 1 chain	0.975029	-3.27846	2.0428	-1.60489	0.108518	NA	-0.104067
