# Supplementary material for: Lactate supports cell-autonomous ECM production to sustain metastatic behavior in prostate cancer
Source: EMBO Rep. 2024 Jun 21;25(8):19. doi: 10.1038/s44319-024-00180-z (PMC11315984; doi:10.1038/s44319-024-00180-z)
Supplement: Supplementary file 4 — Appendix Figure Source Data [file 44319_2024_180_MOESM4_ESM.zip]

Archive with 157 entries (134 files):
- Appendix Figure S1/
- Appendix Figure S1/Appendix Figure S1A/
- Appendix Figure S1/.DS_Store
- __MACOSX/Appendix Figure S1/._.DS_Store
- Appendix Figure S1/Appendix Figure S1B/
- Appendix Figure S1/Appendix Figure S1D/
- Appendix Figure S1/Appendix Figure S1C/
- Appendix Figure S1/Appendix Figure S1A/S1A.xlsx
- __MACOSX/Appendix Figure S1/Appendix Figure S1A/._S1A.xlsx
- Appendix Figure S1/Appendix Figure S1B/S1B.xlsx
- __MACOSX/Appendix Figure S1/Appendix Figure S1B/._S1B.xlsx
- Appendix Figure S1/Appendix Figure S1D/S1D.xlsx
- __MACOSX/Appendix Figure S1/Appendix Figure S1D/._S1D.xlsx
- Appendix Figure S1/Appendix Figure S1C/S1C.xlsx
- __MACOSX/Appendix Figure S1/Appendix Figure S1C/._S1C.xlsx
- Appendix Figure S2/
- Appendix Figure S2/.DS_Store
- __MACOSX/Appendix Figure S2/._.DS_Store
- Appendix Figure S2/S2A/
- __MACOSX/Appendix Figure S2/._S2A
- Appendix Figure S2/S2E/
- Appendix Figure S2/S2B/
- Appendix Figure S2/S2C/
- Appendix Figure S2/S2D/
- Appendix Figure S2/S2A/.DS_Store
- __MACOSX/Appendix Figure S2/S2A/._.DS_Store
- Appendix Figure S2/S2A/S2A blot.pdf
- __MACOSX/Appendix Figure S2/S2A/._S2A blot.pdf
- Appendix Figure S2/S2A/WB pSTAT3 DDR1i.jpg
- __MACOSX/Appendix Figure S2/S2A/._WB pSTAT3 DDR1i.jpg
- Appendix Figure S2/S2A/WB STAT3 DDR1i.jpg
- __MACOSX/Appendix Figure S2/S2A/._WB STAT3 DDR1i.jpg
- Appendix Figure S2/S2A/WB Actin DDR1i.jpg
- __MACOSX/Appendix Figure S2/S2A/._WB Actin DDR1i.jpg
- Appendix Figure S2/S2E/siCol1a1 Actin.jpg
- __MACOSX/Appendix Figure S2/S2E/._siCol1a1 Actin.jpg
- Appendix Figure S2/S2E/S2E blot.pdf
- __MACOSX/Appendix Figure S2/S2E/._S2E blot.pdf
- Appendix Figure S2/S2E/siCol1a1 pSTAT3.jpg
- __MACOSX/Appendix Figure S2/S2E/._siCol1a1 pSTAT3.jpg
- Appendix Figure S2/S2E/siCol1a1 STAT3.jpg
- __MACOSX/Appendix Figure S2/S2E/._siCol1a1 STAT3.jpg
- Appendix Figure S2/S2E/siCol1a1 DDR1.jpg
- __MACOSX/Appendix Figure S2/S2E/._siCol1a1 DDR1.jpg
- Appendix Figure S2/S2B/S2B blot.pdf
- __MACOSX/Appendix Figure S2/S2B/._S2B blot.pdf
- Appendix Figure S2/S2B/WB STAT3 22rv1.jpg
- __MACOSX/Appendix Figure S2/S2B/._WB STAT3 22rv1.jpg
- Appendix Figure S2/S2B/WB pSTAT3 22rv1 .jpg
- __MACOSX/Appendix Figure S2/S2B/._WB pSTAT3 22rv1 .jpg
- Appendix Figure S2/S2B/WB GAPDH_22rv1.jpg
- __MACOSX/Appendix Figure S2/S2B/._WB GAPDH_22rv1.jpg
- Appendix Figure S2/S2C/S2C blot.pdf
- __MACOSX/Appendix Figure S2/S2C/._S2C blot.pdf
- Appendix Figure S2/S2C/STAT3 siP4HA1.jpg
- Appendix Figure S2/S2C/P4HA1 siP4HA1.jpg
- Appendix Figure S2/S2C/Actin siP4HA1.jpg
- Appendix Figure S2/S2C/pSTAT3 siP4HA1.jpg
- Appendix Figure S2/S2D/S2D blot.pdf
- __MACOSX/Appendix Figure S2/S2D/._S2D blot.pdf
- Appendix Figure S2/S2D/Actin DHB.jpg
- Appendix Figure S2/S2D/pSTAT3 DHB.jpg
- Appendix Figure S2/S2D/STAT3 DHB.jpg
- Appendix Figure S3/
- Appendix Figure S3/.DS_Store
- __MACOSX/Appendix Figure S3/._.DS_Store
- Appendix Figure S3/Appendix FIgure S3E/
- Appendix Figure S3/Appendix Figure S3B/
- Appendix Figure S3/Appendix Figure S3C/
- Appendix Figure S3/Appendix Figure S3A/
- Appendix Figure S3/Appendix FIgure S3E/Col1 HPF-CM STAT3i.jpg
- __MACOSX/Appendix Figure S3/Appendix FIgure S3E/._Col1 HPF-CM STAT3i.jpg
- Appendix Figure S3/Appendix FIgure S3E/Col1 LA.jpg
- __MACOSX/Appendix Figure S3/Appendix FIgure S3E/._Col1 LA.jpg
- Appendix Figure S3/Appendix FIgure S3E/Col1 CAF-CM STAT3i.jpg
- __MACOSX/Appendix Figure S3/Appendix FIgure S3E/._Col1 CAF-CM STAT3i.jpg
- Appendix Figure S3/Appendix FIgure S3E/Appendix Figure S3E.xlsx
- __MACOSX/Appendix Figure S3/Appendix FIgure S3E/._Appendix Figure S3E.xlsx
- Appendix Figure S3/Appendix FIgure S3E/Col1 CAF-CM.tif
- __MACOSX/Appendix Figure S3/Appendix FIgure S3E/._Col1 CAF-CM.tif
- Appendix Figure S3/Appendix FIgure S3E/Col1 HPF-CM.jpg
- __MACOSX/Appendix Figure S3/Appendix FIgure S3E/._Col1 HPF-CM.jpg
- Appendix Figure S3/Appendix FIgure S3E/Col1 LA STAT3i.jpg
- __MACOSX/Appendix Figure S3/Appendix FIgure S3E/._Col1 LA STAT3i.jpg
- Appendix Figure S3/Appendix Figure S3B/.DS_Store
- __MACOSX/Appendix Figure S3/Appendix Figure S3B/._.DS_Store
- Appendix Figure S3/Appendix Figure S3B/Appendix Figure S3b.xlsx
- __MACOSX/Appendix Figure S3/Appendix Figure S3B/._Appendix Figure S3b.xlsx
- Appendix Figure S3/Appendix Figure S3C/Appendix Figure S3C.xlsx
- __MACOSX/Appendix Figure S3/Appendix Figure S3C/._Appendix Figure S3C.xlsx
- Appendix Figure S3/Appendix Figure S3C/LA STAT3i (22Rv1).JPG
- __MACOSX/Appendix Figure S3/Appendix Figure S3C/._LA STAT3i (22Rv1).JPG
- Appendix Figure S3/Appendix Figure S3C/NT STAT3i (22Rv1).JPG
- __MACOSX/Appendix Figure S3/Appendix Figure S3C/._NT STAT3i (22Rv1).JPG
- Appendix Figure S3/Appendix Figure S3C/NT (22Rv1).JPG
- __MACOSX/Appendix Figure S3/Appendix Figure S3C/._NT (22Rv1).JPG
- Appendix Figure S3/Appendix Figure S3C/LA (22Rv1.JPG
- __MACOSX/Appendix Figure S3/Appendix Figure S3C/._LA (22Rv1.JPG
- Appendix Figure S3/Appendix Figure S3A/Appendix Figure S3A blot.pdf
- __MACOSX/Appendix Figure S3/Appendix Figure S3A/._Appendix Figure S3A blot.pdf
- Appendix Figure S3/Appendix Figure S3A/.DS_Store
- __MACOSX/Appendix Figure S3/Appendix Figure S3A/._.DS_Store
- Appendix Figure S3/Appendix Figure S3A/WB Actin STAT3i_22rv1.jpg
- __MACOSX/Appendix Figure S3/Appendix Figure S3A/._WB Actin STAT3i_22rv1.jpg
- Appendix Figure S3/Appendix Figure S3A/WB pSTAT3 STAT3i_22Rv1.jpg
- __MACOSX/Appendix Figure S3/Appendix Figure S3A/._WB pSTAT3 STAT3i_22Rv1.jpg
- Appendix Figure S3/Appendix Figure S3A/WB STAT3 STAT3i_22Rv1.jpg
- __MACOSX/Appendix Figure S3/Appendix Figure S3A/._WB STAT3 STAT3i_22Rv1.jpg
- Appendix Figure S4/
- Appendix Figure S4/.DS_Store
- __MACOSX/Appendix Figure S4/._.DS_Store
- Appendix Figure S4/S4C/
- __MACOSX/Appendix Figure S4/._S4C
- Appendix Figure S4/S4D/
- Appendix Figure S4/S4B/
- Appendix Figure S4/S4A/
- __MACOSX/Appendix Figure S4/._S4A
- Appendix Figure S4/S4C/CAF Scr.tif
- __MACOSX/Appendix Figure S4/S4C/._CAF Scr.tif
- Appendix Figure S4/S4C/Lactate Scr.tif
- __MACOSX/Appendix Figure S4/S4C/._Lactate Scr.tif
- Appendix Figure S4/S4C/HPF shDDR1.tif
- __MACOSX/Appendix Figure S4/S4C/._HPF shDDR1.tif
- Appendix Figure S4/S4C/HPF Scr .tif
- __MACOSX/Appendix Figure S4/S4C/._HPF Scr .tif
- Appendix Figure S4/S4C/CAF shDDR1.tif
- __MACOSX/Appendix Figure S4/S4C/._CAF shDDR1.tif
- Appendix Figure S4/S4C/Lactate shDDR1.tif
- __MACOSX/Appendix Figure S4/S4C/._Lactate shDDR1.tif
- Appendix Figure S4/S4C/HPF shP4HA1.tif
- __MACOSX/Appendix Figure S4/S4C/._HPF shP4HA1.tif
- Appendix Figure S4/S4C/CAF shP4HA1 .tif
- __MACOSX/Appendix Figure S4/S4C/._CAF shP4HA1 .tif
- Appendix Figure S4/S4C/Lactate shP4HA1.tif
- __MACOSX/Appendix Figure S4/S4C/._Lactate shP4HA1.tif
- Appendix Figure S4/S4D/S4D.xlsx
- __MACOSX/Appendix Figure S4/S4D/._S4D.xlsx
- Appendix Figure S4/S4B/.DS_Store
- __MACOSX/Appendix Figure S4/S4B/._.DS_Store
- Appendix Figure S4/S4B/IF/
- Appendix Figure S4/S4B/IHC/
- Appendix Figure S4/S4A/WB Actin shP4HA1.jpg
- __MACOSX/Appendix Figure S4/S4A/._WB Actin shP4HA1.jpg
- Appendix Figure S4/S4A/WB Actin shDDR1.jpg
- __MACOSX/Appendix Figure S4/S4A/._WB Actin shDDR1.jpg
- Appendix Figure S4/S4A/WB P4HA1 shP4HA1.jpg
- __MACOSX/Appendix Figure S4/S4A/._WB P4HA1 shP4HA1.jpg
- Appendix Figure S4/S4A/WB DDR1 shDDR1.jpg
- __MACOSX/Appendix Figure S4/S4A/._WB DDR1 shDDR1.jpg
- Appendix Figure S4/S4A/Appendix Figure S4a WB.pdf
- __MACOSX/Appendix Figure S4/S4A/._Appendix Figure S4a WB.pdf
- Appendix Figure S4/S4B/IF/Col1a1 scr_Lactate.tif
- Appendix Figure S4/S4B/IF/Col1a1 scr_CAF.tif
- Appendix Figure S4/S4B/IF/Col1a1 scr_HPF.tif
- Appendix Figure S4/S4B/IHC/Col1a1 HPF_scr.tif
- Appendix Figure S4/S4B/IHC/Col1a1 Lactate_Scr.tif
- Appendix Figure S4/S4B/IHC/Col1a1  CAF_Scr.tif
