# Supplementary material for: Lactate supports cell-autonomous ECM production to sustain metastatic behavior in prostate cancer
Source: EMBO Rep. 2024 Jun 21;25(8):19. doi: 10.1038/s44319-024-00180-z (PMC11315984; doi:10.1038/s44319-024-00180-z)
Supplement: Supplementary file 4 — Appendix Figure Source Data [file 44319_2024_180_MOESM4_ESM.zip › Appendix Figure S1/Appendix Figure S1B/S1B.xlsx]

## Sheet: Appendix Figure S1b
	mM	HPF-CM	PCa-CM	CAF-CM
		2.36152	3.31923	6.35948
		4.3338	4.92627	7.97085
		2.24632	1.16922	12.4282
