# Supplementary material for: Lactate supports cell-autonomous ECM production to sustain metastatic behavior in prostate cancer
Source: EMBO Rep. 2024 Jun 21;25(8):19. doi: 10.1038/s44319-024-00180-z (PMC11315984; doi:10.1038/s44319-024-00180-z)
Supplement: Supplementary file 4 — Appendix Figure Source Data [file 44319_2024_180_MOESM4_ESM.zip › Appendix Figure S1/Appendix Figure S1D/S1D.xlsx]

## Sheet: Appendix Figure S1d
	CAF-CM	CAF-CM +MCT1i
	1.13611	0.260056
	0.913938	0.480355
	0.949953	0.449018
