# Supplementary material for: Lactate supports cell-autonomous ECM production to sustain metastatic behavior in prostate cancer
Source: EMBO Rep. 2024 Jun 21;25(8):19. doi: 10.1038/s44319-024-00180-z (PMC11315984; doi:10.1038/s44319-024-00180-z)
Supplement: Supplementary file 4 — Appendix Figure Source Data [file 44319_2024_180_MOESM4_ESM.zip › Appendix Figure S1/Appendix Figure S1C/S1C.xlsx]

## Sheet: Appendix Figure S1c
mmol/grams	Intratumoral Lactate
	72.104
	51.3753
	39.8948
	45.3161
	45.3161
	40.9858
