# Supplementary material for: Lactate supports cell-autonomous ECM production to sustain metastatic behavior in prostate cancer
Source: EMBO Rep. 2024 Jun 21;25(8):19. doi: 10.1038/s44319-024-00180-z (PMC11315984; doi:10.1038/s44319-024-00180-z)
Supplement: Supplementary file 4 — Appendix Figure Source Data [file 44319_2024_180_MOESM4_ESM.zip › Appendix Figure S3/Appendix FIgure S3E/Appendix Figure S3E.xlsx]

## Sheet: Foglio1
		-			STAT3i
	HPF-CM	CAF-CM	LA	HPF-CM	CAF-CM	LA
	16494	13998	22640	1512	4987	2750
	18119	14319	19665	4695	3984	3239
	7592	6724	3776	4349	1115	2453
	7741	23383	19760	2277	4526	1931
	3306	24712	7445	6137	3043	2695
	412	25615	5706	7102	1512	1567
	3464	2508	13307	4213	1512	2455
	1625	11227	5023	3016	4820	3125
	10352	8171	40958	3333	813	3005
	12145	10897	18098	2828	1240	2884
	1461	19134	21617	5902	693	4705
	4907	7293	35112	3071	1104	1540
	4119	16960	60637	2953	1338	1436
	453	23705	25660	2080	1018	2973
	217	6885	20349	4844	2162	3418
	7458	10331	31939	6258		1888
	2228	5510	24695	1164		2720
	1183	11136	27299	3869		4813
	1662	8849	23401	1151		1365
	1717	11090	5457			1761
	3312	8884	20003			1527
	2011		15273			3587
	9863		5947			1530
	5076		5280			4878
	3882		21307			2159
	6441		8739			975
	5229		15189			651
	16392		16846			4056
	9389		38473
			41801
			28001
			34721
			24975
			25499
			17234
			41308
			42364
			33931
			15287
