# Supplementary material for: Lactate supports cell-autonomous ECM production to sustain metastatic behavior in prostate cancer
Source: EMBO Rep. 2024 Jun 21;25(8):19. doi: 10.1038/s44319-024-00180-z (PMC11315984; doi:10.1038/s44319-024-00180-z)
Supplement: Supplementary file 4 — Appendix Figure Source Data [file 44319_2024_180_MOESM4_ESM.zip › Appendix Figure S3/Appendix Figure S3B/Appendix Figure S3b.xlsx]

## Sheet: Foglio1
	-		STAT3i
	-	Lactate	-	Lactate
	152	487	213	198
	190	538	318	195
	285	382	383	128
	173		229	242
				277
