# Supplementary material for: Lactate supports cell-autonomous ECM production to sustain metastatic behavior in prostate cancer
Source: EMBO Rep. 2024 Jun 21;25(8):19. doi: 10.1038/s44319-024-00180-z (PMC11315984; doi:10.1038/s44319-024-00180-z)
Supplement: Supplementary file 4 — Appendix Figure Source Data [file 44319_2024_180_MOESM4_ESM.zip › Appendix Figure S3/Appendix Figure S3C/Appendix Figure S3C.xlsx]

## Sheet: Foglio1
		-		STAT3i
		-	Lactate	-	Lactate
		8	10	4	4
		5	14	5	6
		3	11	4	5
		3	7	6	7
		5	11	6	8
		4	10	5	6
