# Supplementary material for: Lactate supports cell-autonomous ECM production to sustain metastatic behavior in prostate cancer
Source: EMBO Rep. 2024 Jun 21;25(8):19. doi: 10.1038/s44319-024-00180-z (PMC11315984; doi:10.1038/s44319-024-00180-z)
Supplement: Supplementary file 4 — Appendix Figure Source Data [file 44319_2024_180_MOESM4_ESM.zip › Appendix Figure S4/S4D/S4D.xlsx]

## Sheet: 6E
No.metastatic lesion/lung	scr			shDDR1
	HPF	CAF	Lactate	HPF	CAF	Lactate
	11	24	27	7	12	12
	6	12	26	5	15	12
	8	31	28	11	12	12
	8	31	25	13	16	17
		19			9	7
	scr			shP4HA1
	HPF	CAF	Lactate	HPF	CAF	Lactate
	11	24	27	18	14	9
	6	12	26	4	17	3
	8	31	28	1	10	4
	8	31	25	3	4	14
		19		10		16
