# Supplementary material for: Lactate supports cell-autonomous ECM production to sustain metastatic behavior in prostate cancer
Source: EMBO Rep. 2024 Jun 21;25(8):19. doi: 10.1038/s44319-024-00180-z (PMC11315984; doi:10.1038/s44319-024-00180-z)
Supplement: Supplementary file 5 — Expanded View Figure Source Data [file 44319_2024_180_MOESM5_ESM.zip]

Archive with 237 entries (198 files):
- EV Figure Source/
- EV Figure Source/.DS_Store
- __MACOSX/EV Figure Source/._.DS_Store
- EV Figure Source/EV1/
- EV Figure Source/EV2/
- EV Figure Source/EV5/
- EV Figure Source/EV4/
- EV Figure Source/EV3/
- EV Figure Source/EV1/EV1C/
- EV Figure Source/EV1/EV1D/
- EV Figure Source/EV1/EV1E/
- EV Figure Source/EV1/EV1B/
- EV Figure Source/EV1/.DS_Store
- __MACOSX/EV Figure Source/EV1/._.DS_Store
- EV Figure Source/EV1/EV1G/
- EV Figure Source/EV1/EV1A/
- EV Figure Source/EV1/EV1F/
- EV Figure Source/EV2/EV2B/
- EV Figure Source/EV2/EV2E/
- EV Figure Source/EV2/EV2D/
- EV Figure Source/EV2/EV2C/
- EV Figure Source/EV2/.DS_Store
- __MACOSX/EV Figure Source/EV2/._.DS_Store
- EV Figure Source/EV2/EV2A/
- EV Figure Source/EV5/.DS_Store
- __MACOSX/EV Figure Source/EV5/._.DS_Store
- EV Figure Source/EV5/EV5B/
- EV Figure Source/EV5/EV5D/
- EV Figure Source/EV5/EV5C/
- EV Figure Source/EV5/EV5A/
- EV Figure Source/EV4/EV4G/
- EV Figure Source/EV4/EV4I/
- EV Figure Source/EV4/EV4H/
- EV Figure Source/EV4/EV4F/
- EV Figure Source/EV4/EV4A/
- EV Figure Source/EV4/.DS_Store
- __MACOSX/EV Figure Source/EV4/._.DS_Store
- EV Figure Source/EV4/EV4D/
- EV Figure Source/EV4/EV4C/
- EV Figure Source/EV4/EV4M/
- EV Figure Source/EV4/EV4L/
- EV Figure Source/EV4/EV4B/
- EV Figure Source/EV4/EV4E/
- EV Figure Source/EV3/.DS_Store
- __MACOSX/EV Figure Source/EV3/._.DS_Store
- EV Figure Source/EV3/EV3F/
- EV Figure Source/EV3/EV3A/
- EV Figure Source/EV3/EV3D/
- EV Figure Source/EV3/EV3C/
- EV Figure Source/EV3/EV3B/
- EV Figure Source/EV3/EV3E/
- EV Figure Source/EV1/EV1C/extraCol1_HPF-CM.tif
- EV Figure Source/EV1/EV1C/extraCol1_HPF-CM MCT1i.tif
- EV Figure Source/EV1/EV1C/.DS_Store
- __MACOSX/EV Figure Source/EV1/EV1C/._.DS_Store
- EV Figure Source/EV1/EV1C/extraCol1_LA.tif
- EV Figure Source/EV1/EV1C/extraCol1_CAF-CM MCT1i.tif
- EV Figure Source/EV1/EV1C/extraCol1 CAF_CM.tif
- EV Figure Source/EV1/EV1C/EV1C.xlsx
- __MACOSX/EV Figure Source/EV1/EV1C/._EV1C.xlsx
- EV Figure Source/EV1/EV1C/extraCol1_LA mCT1i.tif
- EV Figure Source/EV1/EV1D/EV1D.xlsx
- __MACOSX/EV Figure Source/EV1/EV1D/._EV1D.xlsx
- EV Figure Source/EV1/EV1D/.DS_Store
- __MACOSX/EV Figure Source/EV1/EV1D/._.DS_Store
- EV Figure Source/EV1/EV1D/CAF-CM siCTR.tif
- __MACOSX/EV Figure Source/EV1/EV1D/._CAF-CM siCTR.tif
- EV Figure Source/EV1/EV1D/Lactate siMCT1.tif
- __MACOSX/EV Figure Source/EV1/EV1D/._Lactate siMCT1.tif
- EV Figure Source/EV1/EV1D/HPF-CM siCTR.tif
- __MACOSX/EV Figure Source/EV1/EV1D/._HPF-CM siCTR.tif
- EV Figure Source/EV1/EV1D/Lactate siCTR.tif
- __MACOSX/EV Figure Source/EV1/EV1D/._Lactate siCTR.tif
- EV Figure Source/EV1/EV1D/HPF-CM siMCT1.tif
- __MACOSX/EV Figure Source/EV1/EV1D/._HPF-CM siMCT1.tif
- EV Figure Source/EV1/EV1D/CAF-CM siMCT1.tif
- __MACOSX/EV Figure Source/EV1/EV1D/._CAF-CM siMCT1.tif
- EV Figure Source/EV1/EV1E/HALLMARK_HYPOXIA.html
- __MACOSX/EV Figure Source/EV1/EV1E/._HALLMARK_HYPOXIA.html
- EV Figure Source/EV1/EV1E/enplot_HALLMARK_HYPOXIA_125.png
- __MACOSX/EV Figure Source/EV1/EV1E/._enplot_HALLMARK_HYPOXIA_125.png
- EV Figure Source/EV1/EV1B/EV1B.xlsx
- __MACOSX/EV Figure Source/EV1/EV1B/._EV1B.xlsx
- EV Figure Source/EV1/EV1G/WB P4HA1_simct1.jpg
- EV Figure Source/EV1/EV1G/WB (PC3) P4HA1.jpg
- __MACOSX/EV Figure Source/EV1/EV1G/._WB (PC3) P4HA1.jpg
- EV Figure Source/EV1/EV1G/WB (PC3) actin.jpg
- __MACOSX/EV Figure Source/EV1/EV1G/._WB (PC3) actin.jpg
- EV Figure Source/EV1/EV1G/EV1G blot.pdf
- __MACOSX/EV Figure Source/EV1/EV1G/._EV1G blot.pdf
- EV Figure Source/EV1/EV1G/WB MCT1_simct1.jpg
- __MACOSX/EV Figure Source/EV1/EV1G/._WB MCT1_simct1.jpg
- EV Figure Source/EV1/EV1G/WB Actin_simct1.jpg
- EV Figure Source/EV1/EV1A/Enrich_ECM.png
- __MACOSX/EV Figure Source/EV1/EV1A/._Enrich_ECM.png
- EV Figure Source/EV1/EV1F/.DS_Store
- __MACOSX/EV Figure Source/EV1/EV1F/._.DS_Store
- EV Figure Source/EV1/EV1F/WB GAPDH.jpg
- __MACOSX/EV Figure Source/EV1/EV1F/._WB GAPDH.jpg
- EV Figure Source/EV1/EV1F/WB EV1F.pdf
- __MACOSX/EV Figure Source/EV1/EV1F/._WB EV1F.pdf
- EV Figure Source/EV1/EV1F/WB P4HA1.jpg
- __MACOSX/EV Figure Source/EV1/EV1F/._WB P4HA1.jpg
- EV Figure Source/EV2/EV2B/EV2B.xlsx
- __MACOSX/EV Figure Source/EV2/EV2B/._EV2B.xlsx
- EV Figure Source/EV2/EV2E/EV2E.xlsx
- __MACOSX/EV Figure Source/EV2/EV2E/._EV2E.xlsx
- EV Figure Source/EV2/EV2D/extraCol1 siCTR LA.jpg
- EV Figure Source/EV2/EV2D/WB P4HA1 (PC3).jpg
- __MACOSX/EV Figure Source/EV2/EV2D/._WB P4HA1 (PC3).jpg
- EV Figure Source/EV2/EV2D/extraCol1 siP4HA1 CAF-CM.jpg
- EV Figure Source/EV2/EV2D/extraCol1 siP4HA1 LA.jpg
- EV Figure Source/EV2/EV2D/extraCol1 siP4HA1 HPF-CM.jpg
- EV Figure Source/EV2/EV2D/extraCol1 siCTR CAF_CM.jpg
- EV Figure Source/EV2/EV2D/EV2D blot.pdf
- __MACOSX/EV Figure Source/EV2/EV2D/._EV2D blot.pdf
- EV Figure Source/EV2/EV2D/WB Actin (PC3).jpg
- __MACOSX/EV Figure Source/EV2/EV2D/._WB Actin (PC3).jpg
- EV Figure Source/EV2/EV2D/extraCol1 siCTR HPF-CM.jpg
- EV Figure Source/EV2/EV2C/extraCol1 siCTR HPF_CM.tif
- __MACOSX/EV Figure Source/EV2/EV2C/._extraCol1 siCTR HPF_CM.tif
- EV Figure Source/EV2/EV2C/.DS_Store
- __MACOSX/EV Figure Source/EV2/EV2C/._.DS_Store
- EV Figure Source/EV2/EV2C/extraCol1 siCTR LA.tif
- __MACOSX/EV Figure Source/EV2/EV2C/._extraCol1 siCTR LA.tif
- EV Figure Source/EV2/EV2C/extraCol1 siP4HA1 HPF_CM.tif
- __MACOSX/EV Figure Source/EV2/EV2C/._extraCol1 siP4HA1 HPF_CM.tif
- EV Figure Source/EV2/EV2C/extraCol1 siP4HA1 CAF_CM.tif
- EV Figure Source/EV2/EV2C/extraCol1 siCTR CAF_CM.tif
- __MACOSX/EV Figure Source/EV2/EV2C/._extraCol1 siCTR CAF_CM.tif
- EV Figure Source/EV2/EV2C/extraCol1 siP4HA1 LA.tif
- __MACOSX/EV Figure Source/EV2/EV2C/._extraCol1 siP4HA1 LA.tif
- EV Figure Source/EV2/EV2A/.DS_Store
- __MACOSX/EV Figure Source/EV2/EV2A/._.DS_Store
- EV Figure Source/EV2/EV2A/WB P4HA1 (DU145).jpg
- __MACOSX/EV Figure Source/EV2/EV2A/._WB P4HA1 (DU145).jpg
- EV Figure Source/EV2/EV2A/WB Actin (DU145).jpg
- __MACOSX/EV Figure Source/EV2/EV2A/._WB Actin (DU145).jpg
- EV Figure Source/EV2/EV2A/EV2A blot.pdf
- __MACOSX/EV Figure Source/EV2/EV2A/._EV2A blot.pdf
- EV Figure Source/EV5/EV5B/EV5B.xlsx
- __MACOSX/EV Figure Source/EV5/EV5B/._EV5B.xlsx
- EV Figure Source/EV5/EV5D/EV5D.xlsx
- __MACOSX/EV Figure Source/EV5/EV5D/._EV5D.xlsx
- EV Figure Source/EV5/EV5C/WB Actin siCol1.jpg
- __MACOSX/EV Figure Source/EV5/EV5C/._WB Actin siCol1.jpg
- EV Figure Source/EV5/EV5C/EV5C.xlsx
- __MACOSX/EV Figure Source/EV5/EV5C/._EV5C.xlsx
- EV Figure Source/EV5/EV5C/EV5C blot.pdf
- __MACOSX/EV Figure Source/EV5/EV5C/._EV5C blot.pdf
- EV Figure Source/EV5/EV5C/WB Col1 siCol1.jpg
- __MACOSX/EV Figure Source/EV5/EV5C/._WB Col1 siCol1.jpg
- EV Figure Source/EV5/EV5A/extraCol1_NT.jpg
- EV Figure Source/EV5/EV5A/extraCol1_CAF.jpg
- EV Figure Source/EV5/EV5A/extraCol1_Lactate.jpg
- EV Figure Source/EV4/EV4G/LA siDDR1.jpg
- __MACOSX/EV Figure Source/EV4/EV4G/._LA siDDR1.jpg
- EV Figure Source/EV4/EV4G/HPF-CM siCTR.jpg
- __MACOSX/EV Figure Source/EV4/EV4G/._HPF-CM siCTR.jpg
- EV Figure Source/EV4/EV4G/CAF-CM siDDR1.jpg
- __MACOSX/EV Figure Source/EV4/EV4G/._CAF-CM siDDR1.jpg
- EV Figure Source/EV4/EV4G/LA siCTR.jpg
- __MACOSX/EV Figure Source/EV4/EV4G/._LA siCTR.jpg
- EV Figure Source/EV4/EV4G/HPF-CM siDDR1.jpg
- __MACOSX/EV Figure Source/EV4/EV4G/._HPF-CM siDDR1.jpg
- EV Figure Source/EV4/EV4G/CAF-CM siCTR.jpg
- __MACOSX/EV Figure Source/EV4/EV4G/._CAF-CM siCTR.jpg
- EV Figure Source/EV4/EV4I/LA DDR1i (22Rv1).tif
- __MACOSX/EV Figure Source/EV4/EV4I/._LA DDR1i (22Rv1).tif
- EV Figure Source/EV4/EV4I/LA (22Rv1).tif
- __MACOSX/EV Figure Source/EV4/EV4I/._LA (22Rv1).tif
- EV Figure Source/EV4/EV4I/.DS_Store
- __MACOSX/EV Figure Source/EV4/EV4I/._.DS_Store
- EV Figure Source/EV4/EV4I/NT DDR1i (22rv1).tif
- __MACOSX/EV Figure Source/EV4/EV4I/._NT DDR1i (22rv1).tif
- EV Figure Source/EV4/EV4I/NT (22rv1).tif
- __MACOSX/EV Figure Source/EV4/EV4I/._NT (22rv1).tif
- EV Figure Source/EV4/EV4H/EV4H.xlsx
- __MACOSX/EV Figure Source/EV4/EV4H/._EV4H.xlsx
- EV Figure Source/EV4/EV4F/EV4F.xlsx
- __MACOSX/EV Figure Source/EV4/EV4F/._EV4F.xlsx
- EV Figure Source/EV4/EV4A/.DS_Store
- __MACOSX/EV Figure Source/EV4/EV4A/._.DS_Store
- EV Figure Source/EV4/EV4A/EV4A.xlsx
- __MACOSX/EV Figure Source/EV4/EV4A/._EV4A.xlsx
- EV Figure Source/EV4/EV4D/WB DDR1 siDDR1.jpg
- __MACOSX/EV Figure Source/EV4/EV4D/._WB DDR1 siDDR1.jpg
- EV Figure Source/EV4/EV4D/WB Actin siDDR1.jpg
- __MACOSX/EV Figure Source/EV4/EV4D/._WB Actin siDDR1.jpg
- EV Figure Source/EV4/EV4D/EV4D blot.pdf
- __MACOSX/EV Figure Source/EV4/EV4D/._EV4D blot.pdf
- EV Figure Source/EV4/EV4C/WB DDR1 siDDR1.pdf
- __MACOSX/EV Figure Source/EV4/EV4C/._WB DDR1 siDDR1.pdf
- EV Figure Source/EV4/EV4C/WB DDR1 siDDR1.jpg
- __MACOSX/EV Figure Source/EV4/EV4C/._WB DDR1 siDDR1.jpg
- EV Figure Source/EV4/EV4C/.DS_Store
- __MACOSX/EV Figure Source/EV4/EV4C/._.DS_Store
- EV Figure Source/EV4/EV4C/WB Actin siDDR1.pdf
- __MACOSX/EV Figure Source/EV4/EV4C/._WB Actin siDDR1.pdf
- EV Figure Source/EV4/EV4C/WB Actin siDDR1.jpg
- __MACOSX/EV Figure Source/EV4/EV4C/._WB Actin siDDR1.jpg
- EV Figure Source/EV4/EV4M/EV4M.xlsx
- __MACOSX/EV Figure Source/EV4/EV4M/._EV4M.xlsx
- EV Figure Source/EV4/EV4L/LA DDR1i.jpeg
- __MACOSX/EV Figure Source/EV4/EV4L/._LA DDR1i.jpeg
- EV Figure Source/EV4/EV4L/HPF-CM.jpeg
- __MACOSX/EV Figure Source/EV4/EV4L/._HPF-CM.jpeg
- EV Figure Source/EV4/EV4L/LA.jpeg
- __MACOSX/EV Figure Source/EV4/EV4L/._LA.jpeg
- EV Figure Source/EV4/EV4L/HPF-CM DDR1i.jpeg
- __MACOSX/EV Figure Source/EV4/EV4L/._HPF-CM DDR1i.jpeg
- EV Figure Source/EV4/EV4L/CAF-CM DDR1i.jpeg
- __MACOSX/EV Figure Source/EV4/EV4L/._CAF-CM DDR1i.jpeg
- EV Figure Source/EV4/EV4L/CAF-CM.jpeg
- __MACOSX/EV Figure Source/EV4/EV4L/._CAF-CM.jpeg
- EV Figure Source/EV4/EV4B/WB DDR1_22rv1.jpg
- __MACOSX/EV Figure Source/EV4/EV4B/._WB DDR1_22rv1.jpg
- EV Figure Source/EV4/EV4B/WB DDR1_22rv1.pdf
- __MACOSX/EV Figure Source/EV4/EV4B/._WB DDR1_22rv1.pdf
- EV Figure Source/EV4/EV4B/WB GAPDH 22Rv1.pdf
- __MACOSX/EV Figure Source/EV4/EV4B/._WB GAPDH 22Rv1.pdf
- EV Figure Source/EV4/EV4B/WB GAPDH 22Rv1.jpg
- __MACOSX/EV Figure Source/EV4/EV4B/._WB GAPDH 22Rv1.jpg
- EV Figure Source/EV4/EV4E/EV4E.xlsx
- __MACOSX/EV Figure Source/EV4/EV4E/._EV4E.xlsx
- EV Figure Source/EV3/EV3F/EV3F.xlsx
- __MACOSX/EV Figure Source/EV3/EV3F/._EV3F.xlsx
- EV Figure Source/EV3/EV3A/EV3A.xlsx
- __MACOSX/EV Figure Source/EV3/EV3A/._EV3A.xlsx
- EV Figure Source/EV3/EV3D/EV3D.xlsx
- __MACOSX/EV Figure Source/EV3/EV3D/._EV3D.xlsx
- EV Figure Source/EV3/EV3C/EV3C.xlsx
- __MACOSX/EV Figure Source/EV3/EV3C/._EV3C.xlsx
- EV Figure Source/EV3/EV3B/EV3B.xlsx
- __MACOSX/EV Figure Source/EV3/EV3B/._EV3B.xlsx
- EV Figure Source/EV3/EV3E/EV3E.xlsx
- __MACOSX/EV Figure Source/EV3/EV3E/._EV3E.xlsx
