# Supplementary material for: Lactate supports cell-autonomous ECM production to sustain metastatic behavior in prostate cancer
Source: EMBO Rep. 2024 Jun 21;25(8):19. doi: 10.1038/s44319-024-00180-z (PMC11315984; doi:10.1038/s44319-024-00180-z)
Supplement: Supplementary file 5 — Expanded View Figure Source Data [file 44319_2024_180_MOESM5_ESM.zip › EV Figure Source/EV1/EV1C/EV1C.xlsx]

## Sheet: EV1C
Fluorescence signal		HPF-CM	CAF-CM	Lactate
		3354604	4820299	5125825
	siCTR	4089020	5866566	6110938
		3313066	5336130	5246143
		2470082	4203129	3470895
	MCT1i	3135454	3450887	3341849
		3681719	3221018	1711929
