# Supplementary material for: Lactate supports cell-autonomous ECM production to sustain metastatic behavior in prostate cancer
Source: EMBO Rep. 2024 Jun 21;25(8):19. doi: 10.1038/s44319-024-00180-z (PMC11315984; doi:10.1038/s44319-024-00180-z)
Supplement: Supplementary file 5 — Expanded View Figure Source Data [file 44319_2024_180_MOESM5_ESM.zip › EV Figure Source/EV1/EV1D/EV1D.xlsx]

## Sheet: EV1D
	siCTR			siMCT1
Fluorescence signal (a.u)	HPF-CM	CAF-CM	LA	HPF-CM	CAF-CM	LA
	5779	25202	25795	4366	3807	13638
	9198	36637	34606	5135	13669	27504
	8698	30713	20940	4837	26050	11750
	4062	18770	12911	17580	28798	29763
	6234	22010	41347	13497	3293	6943
	5744	48020	11706	899	26770	14259
	9115	51389	23153	7856	20793	25189
	7854	11018	33370	2538	17338	20612
	8703	30922	18377	4198	24870	31066
		44934	20324	2188	10203	8732
		22062	17132	2948	9762	9975
			14223	8650	26412	30091
					3383	1949
					1949	2592
						2278
						6127
						4328
						2238
						3040
						6075
						3920
						2477
						2117
						5851
						2835
