# Supplementary material for: Lactate supports cell-autonomous ECM production to sustain metastatic behavior in prostate cancer
Source: EMBO Rep. 2024 Jun 21;25(8):19. doi: 10.1038/s44319-024-00180-z (PMC11315984; doi:10.1038/s44319-024-00180-z)
Supplement: Supplementary file 5 — Expanded View Figure Source Data [file 44319_2024_180_MOESM5_ESM.zip › EV Figure Source/EV1/EV1B/EV1B.xlsx]

## Sheet: EV1B
		DU145				PC3
	HPF-CM	CAF-CM	Lactate		HPF-CM	CAF-CM	Lactate
	1	2.3	1.55		1	2.48	2.1
	1	1.4	1.78		1	2.1	3
	1	2	1.85		0.9	1.96	1.6
