# Supplementary material for: Lactate supports cell-autonomous ECM production to sustain metastatic behavior in prostate cancer
Source: EMBO Rep. 2024 Jun 21;25(8):19. doi: 10.1038/s44319-024-00180-z (PMC11315984; doi:10.1038/s44319-024-00180-z)
Supplement: Supplementary file 5 — Expanded View Figure Source Data [file 44319_2024_180_MOESM5_ESM.zip › EV Figure Source/EV2/EV2B/EV2B.xlsx]

## Sheet: S2b
		siCTR			siP4HA1
		HPF-CM	CAF-CM	Lactate	HPF-CM	CAF-CM	Lactate
		9.15982e+07	167402778	122217188	83026000	137937949	8.97914e+07
		8.15982e+07	177402778	182217188	80026000	107937949	8.07914e+07
		8.65982e+07	172402778	152217188	81526000	122937949	8.52914e+07
