# Supplementary material for: Lactate supports cell-autonomous ECM production to sustain metastatic behavior in prostate cancer
Source: EMBO Rep. 2024 Jun 21;25(8):19. doi: 10.1038/s44319-024-00180-z (PMC11315984; doi:10.1038/s44319-024-00180-z)
Supplement: Supplementary file 5 — Expanded View Figure Source Data [file 44319_2024_180_MOESM5_ESM.zip › EV Figure Source/EV2/EV2E/EV2E.xlsx]

## Sheet: EV2e
Grasso dataset	PT	Met
	-0.49567	2.54964
	-0.977565	1.46339
	-0.47125	1.47111
	-0.641705	2.42467
	0.613485	0.260332
	0.277046	-0.312676
	-0.339708	2.25925
	-1.20749	-0.293525
	-0.0576172	1.165
	-0.0429672	0.183441
	0.293269	1.79924
	0.0631429	-0.546306
	-0.0728972	-0.460644
	-0.656917	0.475638
	-0.937478	0.250458
	-0.941468	-1.3395
	-0.388827	0.973794
	-0.164369	1.11794
	-0.781418	1.98712
	-0.902764	0.532349
	-1.28098	1.18288
	-0.911564	1.11866
	-0.485385	-0.792525
	-0.270416	0.155751
	-0.711948	1.53069
	-0.867077	0.0140058
	-0.44461	1.14891
	-0.792995
	-0.999666
	-0.803224
	-0.161958
	-1.42186
	-0.250998
	-0.454962
	-0.646534
	-1.53048
	-0.955193
	-0.928383
	-0.458071
	-1.08424
	-0.309912
	0.0514025
	0.254516
	-0.283439
	-0.455467
	0.00668291
	-0.213554
	-0.0230315
