# Supplementary material for: Lactate supports cell-autonomous ECM production to sustain metastatic behavior in prostate cancer
Source: EMBO Rep. 2024 Jun 21;25(8):19. doi: 10.1038/s44319-024-00180-z (PMC11315984; doi:10.1038/s44319-024-00180-z)
Supplement: Supplementary file 5 — Expanded View Figure Source Data [file 44319_2024_180_MOESM5_ESM.zip › EV Figure Source/EV5/EV5B/EV5B.xlsx]

## Sheet: EV5B
		COL1A1		COL1A2
	PCa	NT	Lactate	NT	Lactate
		1	1.75	0.1	0.1
		1	3.1	0.1	0.1
		1	2	0	0
		COL1A1	COL1A2
	CAF	1	1.7
		1	2
		1	2
