# Supplementary material for: Lactate supports cell-autonomous ECM production to sustain metastatic behavior in prostate cancer
Source: EMBO Rep. 2024 Jun 21;25(8):19. doi: 10.1038/s44319-024-00180-z (PMC11315984; doi:10.1038/s44319-024-00180-z)
Supplement: Supplementary file 5 — Expanded View Figure Source Data [file 44319_2024_180_MOESM5_ESM.zip › EV Figure Source/EV5/EV5D/EV5D.xlsx]

## Sheet: EV5D
	siCTR			siCOL1A1
	HPF-CM	CAF-CM	Lactate	HPF-CM	CAF-CM	Lactate
	5.5	6	7	3.5	3.5	2
	4	7	7.5	4.5	4	3
	3	9	9	5	3	3
