# Supplementary material for: Lactate supports cell-autonomous ECM production to sustain metastatic behavior in prostate cancer
Source: EMBO Rep. 2024 Jun 21;25(8):19. doi: 10.1038/s44319-024-00180-z (PMC11315984; doi:10.1038/s44319-024-00180-z)
Supplement: Supplementary file 5 — Expanded View Figure Source Data [file 44319_2024_180_MOESM5_ESM.zip › EV Figure Source/EV5/EV5C/EV5C.xlsx]

## Sheet: EV5C
	-			siCOL1A1
	HPF-CM	CAF-CM	Lactate	HPF-CM	CAF-CM	Lactate
	1	1.5	1.6	0.3	0.5	0.5
	1	2	2	0.5	0.7	0.2
	1	1.6	1.5	0.44	0.67	0.8
