# Supplementary material for: Lactate supports cell-autonomous ECM production to sustain metastatic behavior in prostate cancer
Source: EMBO Rep. 2024 Jun 21;25(8):19. doi: 10.1038/s44319-024-00180-z (PMC11315984; doi:10.1038/s44319-024-00180-z)
Supplement: Supplementary file 5 — Expanded View Figure Source Data [file 44319_2024_180_MOESM5_ESM.zip › EV Figure Source/EV4/EV4H/EV4H.xlsx]

## Sheet: EV4I
	-			DDR1i
	HPF-CM	CAF-CM	Lactate	HPF-CM	CAF-CM	Lactate
	1	1.4	1.55	1	1.1	0.85
	1	2.17	1.66	1.3	0.77	0.8
	1	1.5	1.5	0.88	0.9	0.9
