# Supplementary material for: Lactate supports cell-autonomous ECM production to sustain metastatic behavior in prostate cancer
Source: EMBO Rep. 2024 Jun 21;25(8):19. doi: 10.1038/s44319-024-00180-z (PMC11315984; doi:10.1038/s44319-024-00180-z)
Supplement: Supplementary file 5 — Expanded View Figure Source Data [file 44319_2024_180_MOESM5_ESM.zip › EV Figure Source/EV4/EV4F/EV4F.xlsx]

## Sheet: EV4F
22Rv1		-		DDR1i
		NT	Lactate	NT	Lactate
		116	236	100	96
		89	265	95	79
		100	180	90	121
DU145		-			DDR1i
		HPF-CM	CAF-CM	Lactate	HPF-CM	CAF-CM	Lactate
		70	200	210	110	110	15
		90	180	200	90	105	25
		88	250	199	95	80	30
