# Supplementary material for: Lactate supports cell-autonomous ECM production to sustain metastatic behavior in prostate cancer
Source: EMBO Rep. 2024 Jun 21;25(8):19. doi: 10.1038/s44319-024-00180-z (PMC11315984; doi:10.1038/s44319-024-00180-z)
Supplement: Supplementary file 5 — Expanded View Figure Source Data [file 44319_2024_180_MOESM5_ESM.zip › EV Figure Source/EV4/EV4A/EV4A.xlsx]

## Sheet: EV4A
	PT	Met
	-2.03913	0.148554
	-1.20105	0.68759
	-1.36981	-1.27531
	-1.63182	-0.08909
	-1.97145	-0.95812
	-2.38738	0.172233
	-2.59958	-0.49778
	-1.73481	-0.73974
	-2.13837	-0.31641
	-1.98319	0.175562
	-1.89569	-0.20745
	-1.73794	0.093462
	-1.80514	-0.38504
	-1.40979	-0.31768
	-1.12341	-0.57093
	-0.80738	-1.66861
	-1.48882	-1.14365
	-0.9457	-0.7397
	-0.63231	0.32531
	-1.15576	-0.63107
	0.321215	-0.7371
	-1.11986	-0.57109
	-2.13491	-1.45309
	-2.1585	-0.38499
	-0.80217	-0.84625
	-1.41185	-0.15001
	-0.37732	-0.99962
	-1.26001
	-1.87844
	-1.55036
	-0.7951
	-1.60279
	-1.32901
	-1.36919
	-1.49657
	-0.69948
	-0.96602
	-1.08029
	-1.08163
	-1.9064
	-0.74878
	-1.52385
	-1.97386
	-0.76872
	-1.95467
	-2.15189
	-1.37231
	-0.04044
	-1.23206
