# Supplementary material for: Lactate supports cell-autonomous ECM production to sustain metastatic behavior in prostate cancer
Source: EMBO Rep. 2024 Jun 21;25(8):19. doi: 10.1038/s44319-024-00180-z (PMC11315984; doi:10.1038/s44319-024-00180-z)
Supplement: Supplementary file 5 — Expanded View Figure Source Data [file 44319_2024_180_MOESM5_ESM.zip › EV Figure Source/EV4/EV4M/EV4M.xlsx]

## Sheet: EV4M
		-			DDR1i
		HPF-CM	CAF-CM	Lactate	HPF-CM	CAF-CM	Lactate
		21	54	42	26	28	23
		17	35	53	24	30	41
		24	34	58	33	31	24
