# Supplementary material for: Lactate supports cell-autonomous ECM production to sustain metastatic behavior in prostate cancer
Source: EMBO Rep. 2024 Jun 21;25(8):19. doi: 10.1038/s44319-024-00180-z (PMC11315984; doi:10.1038/s44319-024-00180-z)
Supplement: Supplementary file 5 — Expanded View Figure Source Data [file 44319_2024_180_MOESM5_ESM.zip › EV Figure Source/EV4/EV4E/EV4E.xlsx]

## Sheet: EV4E
		siCTR			siDDR1
		HPF-CM	CAF-CM	Lactate	HPF-CM	CAF-CM	Lactate
		28	90	107	23	40	59
		36	95	114	31	25	41
		25	79	92	30	35	70
