# Supplementary material for: Lactate supports cell-autonomous ECM production to sustain metastatic behavior in prostate cancer
Source: EMBO Rep. 2024 Jun 21;25(8):19. doi: 10.1038/s44319-024-00180-z (PMC11315984; doi:10.1038/s44319-024-00180-z)
Supplement: Supplementary file 5 — Expanded View Figure Source Data [file 44319_2024_180_MOESM5_ESM.zip › EV Figure Source/EV3/EV3F/EV3F.xlsx]

## Sheet: EV3F
		HPF-CM siCTR(green)	HPF-CM siP4HA1 (red)	CAF-CM siCTR(green)	CAF-CM siP4HA1 (red)	Lactate siCTR(green)	Lactate siP4HA1 (red)
		2	3	60	45	17	3
		4	4	48	28	9	5
		2	3	68	48	10	5
		2	1	66	50	13	5
						23	10
						16	2
