# Supplementary material for: Lactate supports cell-autonomous ECM production to sustain metastatic behavior in prostate cancer
Source: EMBO Rep. 2024 Jun 21;25(8):19. doi: 10.1038/s44319-024-00180-z (PMC11315984; doi:10.1038/s44319-024-00180-z)
Supplement: Supplementary file 5 — Expanded View Figure Source Data [file 44319_2024_180_MOESM5_ESM.zip › EV Figure Source/EV3/EV3D/EV3D.xlsx]

## Sheet: EV3D
		-		DHB
		NT	Lactate	NT	Lactate
		152	487	179	210
		190	538	142	238
		285	382	207	267
		173		255	227
