# Supplementary material for: Lactate supports cell-autonomous ECM production to sustain metastatic behavior in prostate cancer
Source: EMBO Rep. 2024 Jun 21;25(8):19. doi: 10.1038/s44319-024-00180-z (PMC11315984; doi:10.1038/s44319-024-00180-z)
Supplement: Supplementary file 5 — Expanded View Figure Source Data [file 44319_2024_180_MOESM5_ESM.zip › EV Figure Source/EV3/EV3C/EV3C.xlsx]

## Sheet: EV3C
	-			DHB
	HPF	CAF-CM	LA	HPF-CM	CAF-CM	LA
	100	188	200	120	100	130
	105	170	190	122	122	145
	90	155	168	69	89	106
