# Supplementary material for: Lactate supports cell-autonomous ECM production to sustain metastatic behavior in prostate cancer
Source: EMBO Rep. 2024 Jun 21;25(8):19. doi: 10.1038/s44319-024-00180-z (PMC11315984; doi:10.1038/s44319-024-00180-z)
Supplement: Supplementary file 5 — Expanded View Figure Source Data [file 44319_2024_180_MOESM5_ESM.zip › EV Figure Source/EV3/EV3B/EV3B.xlsx]

## Sheet: EV3B
	-			DHB
	HPF-CM	CAF-CM	LA	HPF-CM	CAF-CM	LA
	108	250	205	120	130	115
	103	200	253	105	90	127
	123	165	207	76	110	165
