# Supplementary material for: Lactate supports cell-autonomous ECM production to sustain metastatic behavior in prostate cancer
Source: EMBO Rep. 2024 Jun 21;25(8):19. doi: 10.1038/s44319-024-00180-z (PMC11315984; doi:10.1038/s44319-024-00180-z)
Supplement: Supplementary file 6 — Source data Fig. 1 [file 44319_2024_180_MOESM6_ESM.zip]

Archive with 53 entries (44 files):
- Figure 1/
- __MACOSX/._Figure 1
- Figure 1/.DS_Store
- __MACOSX/Figure 1/._.DS_Store
- Figure 1/1H/
- Figure 1/1F/
- Figure 1/1A/
- Figure 1/1G/
- Figure 1/1B/
- Figure 1/1E/
- __MACOSX/Figure 1/._1E
- Figure 1/1D/
- Figure 1/1C/
- Figure 1/1H/1H.xlsx
- __MACOSX/Figure 1/1H/._1H.xlsx
- Figure 1/1H/High Grade P4HA1.tif
- __MACOSX/Figure 1/1H/._High Grade P4HA1.tif
- Figure 1/1H/Low Grade P4HA1.tif
- __MACOSX/Figure 1/1H/._Low Grade P4HA1.tif
- Figure 1/1H/Benign P4HA1.tif
- __MACOSX/Figure 1/1H/._Benign P4HA1.tif
- Figure 1/1F/1F.xlsx
- __MACOSX/Figure 1/1F/._1F.xlsx
- Figure 1/1A/REACTOME_COLLAGEN_FORMATION.html
- __MACOSX/Figure 1/1A/._REACTOME_COLLAGEN_FORMATION.html
- Figure 1/1A/enplot_REACTOME_COLLAGEN_FORMATION_195.png
- __MACOSX/Figure 1/1A/._enplot_REACTOME_COLLAGEN_FORMATION_195.png
- Figure 1/1A/enplot_REACTOME_COLLAGEN_BIOSYNTHESIS_AND_MODIFYING_ENZYMES_203.png
- __MACOSX/Figure 1/1A/._enplot_REACTOME_COLLAGEN_BIOSYNTHESIS_AND_MODIFYING_ENZYMES_203.png
- Figure 1/1A/REACTOME_COLLAGEN_BIOSYNTHESIS_AND_MODIFYING_ENZYMES.html
- __MACOSX/Figure 1/1A/._REACTOME_COLLAGEN_BIOSYNTHESIS_AND_MODIFYING_ENZYMES.html
- Figure 1/1G/1G.xlsx
- __MACOSX/Figure 1/1G/._1G.xlsx
- Figure 1/1B/Volcano Plot - 1C.xlsx
- __MACOSX/Figure 1/1B/._Volcano Plot - 1C.xlsx
- Figure 1/1B/Volcano Plot - Collagen.pdf
- __MACOSX/Figure 1/1B/._Volcano Plot - Collagen.pdf
- Figure 1/1E/.DS_Store
- __MACOSX/Figure 1/1E/._.DS_Store
- Figure 1/1E/WB Actin MCT1i.tif
- Figure 1/1E/WB 1E.pdf
- __MACOSX/Figure 1/1E/._WB 1E.pdf
- Figure 1/1E/WB P4HA1_MCT1i.tif
- Figure 1/1D/1D.xlsx
- __MACOSX/Figure 1/1D/._1D.xlsx
- Figure 1/1C/HPF-CM_MCT1i-1.tif
- Figure 1/1C/Lactate.tif
- Figure 1/1C/Lactate_MCT1i-1.tif
- Figure 1/1C/HPF-CM-1.tif
- Figure 1/1C/CAF-CM_MCT1i-1.tif
- Figure 1/1C/1C Quantification.xlsx
- __MACOSX/Figure 1/1C/._1C Quantification.xlsx
- Figure 1/1C/CAF-CM.tif
