# Supplementary material for: Lactate supports cell-autonomous ECM production to sustain metastatic behavior in prostate cancer
Source: EMBO Rep. 2024 Jun 21;25(8):19. doi: 10.1038/s44319-024-00180-z (PMC11315984; doi:10.1038/s44319-024-00180-z)
Supplement: Supplementary file 6 — Source data Fig. 1 [file 44319_2024_180_MOESM6_ESM.zip › Figure 1/1H/1H.xlsx]

## Sheet: 1H
	Benign	Low Grade	High Grade
	0	0	3
	0	1	1
	0	1	1
		2	2
		1	2
		1	3
		2	3
		0	2
		2	2
		2	0
			3
			2
			2
			2
			1
			3
			2
			3
			3
			1
			1
			2
			3
			3
			2
			1
			3
			1
			3
			0
			2
			1
			1
			2
			1
			3
			2
			1
			3
			1
			1
			2
			0
