# Supplementary material for: Lactate supports cell-autonomous ECM production to sustain metastatic behavior in prostate cancer
Source: EMBO Rep. 2024 Jun 21;25(8):19. doi: 10.1038/s44319-024-00180-z (PMC11315984; doi:10.1038/s44319-024-00180-z)
Supplement: Supplementary file 6 — Source data Fig. 1 [file 44319_2024_180_MOESM6_ESM.zip › Figure 1/1F/1F.xlsx]

## Sheet: 1F
	siCTR			siP4HA1
	HPF-CM	CAF-CM	LA	HPF-CM	CAF-CM	LA
	1.07184	3.56807	4.79126	0.996509	4.47962	5.93291
	0.830059	3.44094	3.56807	1.50047	6.40551	4.65048
	1.09811	4.13897	3.24608	1.04383	4.97266	6.10101
