# Supplementary material for: Lactate supports cell-autonomous ECM production to sustain metastatic behavior in prostate cancer
Source: EMBO Rep. 2024 Jun 21;25(8):19. doi: 10.1038/s44319-024-00180-z (PMC11315984; doi:10.1038/s44319-024-00180-z)
Supplement: Supplementary file 6 — Source data Fig. 1 [file 44319_2024_180_MOESM6_ESM.zip › Figure 1/1G/1G.xlsx]

## Sheet: 1G
	Sample ID	P4HA1 (mRNA expression)	SLC16A1 (mRNA expression)
	PCA0001	0.169094386	0.160754901
	PCA0002	0.635835016	2350033676
	PCA0003	-0.879696592	-0.036765577
	PCA0005	1362904002	1315364555
	PCA0007	1133103441	1061845476
	PCA0008	0.319018336	2172076264
	PCA0009	1803422635	2198164903
	PCA0010	1589357434	1295738908
	PCA0011	-0.764632275	0.542208564
	PCA0012	0.709309306	2914193313
	PCA0013	1282645179	-0.452748781
	PCA0014	1211503109	1294207069
	PCA0015	2153629081	0.719125897
	PCA0017	-1107458415	-0.632676322
	PCA0018	0.805576219	1542858308
	PCA0020	0.323060923	2034894873
	PCA0021	0.261478085	-1594128488
	PCA0022	0.447798501	-0.322023314
	PCA0024	0.727042938	2347392381
	PCA0025	0.777245471	1387630794
	PCA0026	0.323997319	0.196773371
	PCA0027	2448619108	0.914710432
	PCA0028	1131081465	0.333664982
	PCA0029	1452196844	1507214431
	PCA0030	0.239233283	-0.558801397
	PCA0031	0.122942454	0.195694802
	PCA0032	0.950208254	1143432421
	PCA0033	-0.753409859	0.843308159
	PCA0034	0.914030128	148373263
	PCA0035	2290821046	0.177031619
	PCA0036	0.34834263	1590222875
	PCA0037	135871653	1091522513
	PCA0038	1604023094	-1407033515
	PCA0040	-1121428062	-0.612495969
	PCA0050	0.569624476	-1083550048
	PCA0052	0.538754729	0.997902332
	PCA0054	-1677746596	-1389806242
	PCA0056	0.779561283	-2020538165
	PCA0057	-0.365872783	-0.130324258
	PCA0058	2426454867	2412142666
	PCA0062	0.074086326	1962503719
	PCA0063	1926911172	1921803174
	PCA0064	2230668977	3366607792
	PCA0065	0.142641122	0.256918509
	PCA0066	135922905	3507586051
	PCA0068	1281702109	1348501699
	PCA0073	1606989997	-0.187037266
	PCA0074	-0.374719012	-0.51249347
	PCA0075	-0.560469408	-2294946721
	PCA0077	-0.865225899	-0.235375799
	PCA0080	2565218203	0.446600311
	PCA0081	1364399892	3621335819
	PCA0082	2071108679	32383718
	PCA0083	2529816803	0.666867044
	PCA0084	0.896108125	-0.820392164
	PCA0086	1864998754	0.248280392
	PCA0087	2842428468	2851881921
	PCA0089	0.676035871	-0.544712324
	PCA0090	1130760714	-0.10042026
	PCA0092	1533581435	-0.866078411
	PCA0093	1537124845	0.5159996
	PCA0094	-0.848271014	0.970472795
	PCA0095	0.624391962	0.477692581
	PCA0096	1189905422	2693687776
	PCA0097	-0.881817148	0.12629127
	PCA0099	2455871719	1776553926
	PCA0100	0.405589788	0.089978632
	PCA0101	102714382	164297511
	PCA0103	1419220471	-0.224923825
	PCA0104	1893893256	2467771303
	PCA0105	0.322584806	0.002359235
	PCA0107	1301246648	-113969172
	PCA0108	1056856433	0.580965359
	PCA0109	1481918704	2214256997
	PCA0110	-0.74027493	-0.810668227
	PCA0111	-0.036975241	-0.948986702
	PCA0112	1906878469	-1686484139
	PCA0113	0.624806848	1281327188
	PCA0114	0.823868767	-1629253904
	PCA0115	1198870297	-0.542975634
	PCA0117	-1389221467	-0.21823232
	PCA0118	2387026896	-0.588465728
	PCA0119	1071282084	-0.80868536
	PCA0120	0.049472247	0.893111626
	PCA0122	-1145287838	-0.812830168
	PCA0123	0.743560739	0.88579255
	PCA0124	0.737968514	0.517202608
	PCA0125	0.541366821	-0.854065481
	PCA0126	0.818374525	2452980179
	PCA0127	1674522836	1283462347
	PCA0128	0.302686474	1479200481
	PCA0129	0.63542685	1988017159
	PCA0130	0.454587852	-0.478423695
	PCA0132	-0.12212126	0.747657163
	PCA0133	0.672602524	-1148722214
	PCA0134	1905879817	1506370421
	PCA0135	-0.311990275	1843810412
	PCA0136	-0.67500374	-0.641555437
	PCA0141	1029882423	1716713013
	PCA0144	-0.84990477	1125957314
	PCA0145	0.046859311	-0.614517948
	PCA0146	-0.32939185	1266338102
	PCA0147	0.792239287	1274806151
	PCA0149	-0.68934083	0.740236498
	PCA0150	-0.885010224	0.483763706
	PCA0151	-1712224915	0.185384676
	PCA0155	-0.764513423	0.469037162
	PCA0156	0.758207989	130601316
	PCA0157	-0.740898834	0.830277002
	PCA0158	-0.514204626	2216647732
	PCA0159	0.033973057	-0.159919206
	PCA0160	0.692581747	0.22851317
	PCA0161	2055492761	0.748824326
	PCA0162	0.623059284	-0.447018464
	PCA0163	-0.496734084	-1450732871
	PCA0164	-1879979727	-2183328197
	PCA0165	-0.801454838	-1392064844
	PCA0167	-0.893098221	-0.010297294
	PCA0168	-0.578602271	1132085079
	PCA0169	-0.4600398	0.621176729
	PCA0170	0.343967751	0.221354824
	PCA0171	1427100871	0.595261027
	PCA0172	1702124703	-1766136428
	PCA0173	0.22584913	2912572347
	PCA0174	0.524481218	1718196554
	PCA0175	-0.330914309	-1430812062
	PCA0176	-0.7122767	-0.265919858
	PCA0178	1096293445	2390431623
	PCA0179	-1810400651	-1600768241
	PCA0180	0.87213867	0.965771548
	PCA0181	-0.529805415	0.986823262
	PCA0182	0.644148688	1708165477
	PCA0184	0.283241579	-102561339
	PCA0187	-0.300813216	-1879820122
	PCA0188	0.911757336	-109568085
	PCA0189	-0.234180177	-1191636626
	PCA0190	0.584286657	1705410541
	PCA0193	4242340532	4660901043
	PCA0194	0.405159289	1609707772
	PCA0199	-0.67280806	0.222171836
	PCA0200	-1622162089	-2713374689
	PCA0201	-2507146192	-2635571115
	PCA0206	0.306754248	2217129125
	PCA0207	-2194614437	-1851728743
	PCA0208	-0.126385534	-16683939
	PCA0209	0.495818686	3483964671
	PCA0210	4766600017	2138701964
	PCA0211	0.591928337	3004955958
	PCA0213	1029481343	132783543
	PCA0215	4030299403	-0.216584475
