# Supplementary material for: Lactate supports cell-autonomous ECM production to sustain metastatic behavior in prostate cancer
Source: EMBO Rep. 2024 Jun 21;25(8):19. doi: 10.1038/s44319-024-00180-z (PMC11315984; doi:10.1038/s44319-024-00180-z)
Supplement: Supplementary file 6 — Source data Fig. 1 [file 44319_2024_180_MOESM6_ESM.zip › Figure 1/1B/Volcano Plot - 1C.xlsx]

## Sheet: Volcano Plot - Up and Down - Co
my_FoldChange	my_pvalue	my.cex	my.boundary	SYMBOL	ENSEMBL	color
-0.495037	4.48084	0.2	grey	TOP1	ENSG00000198900	grey
-0.483038	3.90859	0.2	grey	FUCA2	ENSG00000001036	grey
-0.461511	3.5689	0.2	grey	DNAJB6	ENSG00000105993	grey
-0.405841	3.46769	0.2	grey	ETF1	ENSG00000120705	grey
-0.450899	3.41365	0.2	grey	ZNF207	ENSG00000010244	grey
-0.402988	3.40146	0.2	grey	KARS1	ENSG00000065427	grey
0.494389	3.39936	0.2	grey	BNIP3L	ENSG00000104765	grey
-0.458636	3.37463	0.2	grey	NFE2L2	ENSG00000116044	grey
-0.470349	3.37121	0.2	grey	FOXM1	ENSG00000111206	grey
-0.46838	3.35456	0.2	grey	DONSON	ENSG00000159147	grey
-0.4748	3.24348	0.2	grey	SFPQ	ENSG00000116560	grey
-0.404341	3.19065	0.2	grey	SYNCRIP	ENSG00000135316	grey
-0.494997	3.15324	0.2	grey	ATP6V0A1	ENSG00000033627	grey
-0.435397	3.13026	0.2	grey	GNPNAT1	ENSG00000100522	grey
-0.45714	3.09328	0.2	grey	LRPPRC	ENSG00000138095	grey
-0.46484	3.08934	0.2	grey	ABCE1	ENSG00000164163	grey
-0.465635	3.0874	0.2	grey	PHF20L1	ENSG00000129292	grey
-0.493875	3.06625	0.2	grey	TTC39C	ENSG00000168234	grey
-0.476871	2.99495	0.2	grey	STRBP	ENSG00000165209	grey
0.464163	2.98378	0.2	green4	PLOD1	ENSG00000083444	green3
-0.458154	2.9782	0.2	grey	SF3B3	ENSG00000189091	grey
-0.436685	2.97444	0.2	grey	TFAM	ENSG00000108064	grey
0.495214	2.96545	0.2	grey	GNAI2	ENSG00000114353	grey
-0.494913	2.96202	0.2	grey	PITRM1	ENSG00000107959	grey
-0.476094	2.91333	0.2	grey	MTHFD1	ENSG00000100714	grey
0.466125	2.82809	0.2	grey	FAM219A	ENSG00000164970	grey
0.427031	2.81659	0.2	grey	KIAA1191	ENSG00000122203	grey
-0.40959	2.81547	0.2	grey	KTN1	ENSG00000126777	grey
-0.441938	2.81242	0.2	grey	CHEK1	ENSG00000149554	grey
-0.492464	2.79864	0.2	grey	NCBP1	ENSG00000136937	grey
0.417787	2.78293	0.2	grey	P4HB	ENSG00000185624	grey
-0.48898	2.77393	0.2	grey	TWNK	ENSG00000107815	grey
-0.485993	2.76074	0.2	grey	MSRB3	ENSG00000174099	grey
-0.478978	2.75793	0.2	grey	MTIF2	ENSG00000085760	grey
-0.41083	2.74147	0.2	grey	PLEKHB2	ENSG00000115762	grey
-0.428559	2.74147	0.2	grey	CDC5L	ENSG00000096401	grey
-0.449737	2.73364	0.2	grey	RBM22	ENSG00000086589	grey
-0.461621	2.73364	0.2	grey	IFRD1	ENSG00000006652	grey
0.481188	2.72089	0.2	grey	PHYKPL	ENSG00000175309	grey
-0.430205	2.71929	0.2	grey	NOL10	ENSG00000115761	grey
-0.469968	2.71799	0.2	grey	EIF4G2	ENSG00000110321	grey
-0.404065	2.71278	0.2	grey	TAX1BP1	ENSG00000106052	grey
-0.438088	2.71215	0.2	grey	SUPV3L1	ENSG00000156502	grey
-0.461883	2.71129	0.2	grey	WDR12	ENSG00000138442	grey
-0.488954	2.70324	0.2	grey	SMNDC1	ENSG00000119953	grey
-0.469687	2.69309	0.2	grey	MSH2	ENSG00000095002	grey
-0.365049	2.69075	0.2	grey	DDX23	ENSG00000174243	grey
-0.484187	2.67031	0.2	grey	ATP1B3	ENSG00000069849	grey
-0.4473	2.66345	0.2	grey	DNAJB4	ENSG00000162616	grey
-0.47672	2.65981	0.2	grey	TTK	ENSG00000112742	grey
-0.460481	2.65545	0.2	grey	AP3B1	ENSG00000132842	grey
-0.3588	2.64727	0.2	grey	PABPC1	ENSG00000070756	grey
-0.47622	2.64323	0.2	grey	NDC80	ENSG00000080986	grey
-0.43385	2.64323	0.2	grey	RBBP8	ENSG00000101773	grey
-0.447402	2.64185	0.2	grey	ZMPSTE24	ENSG00000084073	grey
-0.482108	2.62982	0.2	grey	FAM136A	ENSG00000035141	grey
-0.488134	2.60918	0.2	grey	ZNF276	ENSG00000158805	grey
-0.36778	2.60571	0.2	grey	OLA1	ENSG00000138430	grey
-0.496857	2.60223	0.2	grey	VSIG10	ENSG00000176834	grey
0.455676	2.59843	0.2	grey	PCYT2	ENSG00000185813	grey
-0.492375	2.58933	0.2	grey	TATDN2	ENSG00000157014	grey
0.403461	2.587	0.2	grey	NSDHL	ENSG00000147383	grey
-0.427898	2.58284	0.2	grey	THOC1	ENSG00000079134	grey
0.47712	2.58199	0.2	grey	WDTC1	ENSG00000142784	grey
-0.455052	2.55278	0.2	grey	NOL11	ENSG00000130935	grey
-0.466476	2.53899	0.2	grey	FMR1	ENSG00000102081	grey
-0.387698	2.53236	0.2	grey	KIF21A	ENSG00000139116	grey
-0.466481	2.51728	0.2	grey	NOLC1	ENSG00000166197	grey
-0.461805	2.51686	0.2	grey	SCO1	ENSG00000133028	grey
-0.496492	2.50215	0.2	grey	NOP14	ENSG00000087269	grey
-0.49436	2.49233	0.2	grey	ZBED5	ENSG00000236287	grey
-0.467588	2.47833	0.2	grey	ENC1	ENSG00000171617	grey
-0.372272	2.46071	0.2	grey	DNTTIP2	ENSG00000067334	grey
-0.395401	2.46071	0.2	grey	NUP107	ENSG00000111581	grey
-0.434177	2.45516	0.2	grey	UHRF2	ENSG00000147854	grey
-0.417388	2.44679	0.2	grey	SPAG1	ENSG00000104450	grey
-0.466865	2.44021	0.2	grey	PHTF2	ENSG00000006576	grey
-0.476563	2.42611	0.2	grey	TRMT1L	ENSG00000121486	grey
-0.416932	2.42611	0.2	grey	USP8	ENSG00000138592	grey
-0.485768	2.40548	0.2	grey	TCP1	ENSG00000120438	grey
-0.378631	2.38196	0.2	grey	STK38	ENSG00000112079	grey
0.445057	2.3575	0.2	grey	SUMF2	ENSG00000129103	grey
0.397504	2.35469	0.2	grey	RRAGA	ENSG00000155876	grey
-0.477084	2.34413	0.2	grey	FAM91A1	ENSG00000176853	grey
-0.493024	2.34373	0.2	grey	TSEN15	ENSG00000198860	grey
-0.494152	2.33839	0.2	grey	TXLNGY	ENSG00000131002	grey
-0.4902	2.33545	0.2	grey	GCLC	ENSG00000001084	grey
-0.452929	2.32458	0.2	grey	DKC1	ENSG00000130826	grey
-0.458059	2.32192	0.2	grey	CGGBP1	ENSG00000163320	grey
-0.442206	2.32192	0.2	grey	FZD6	ENSG00000164930	grey
-0.450789	2.3174	0.2	grey	SIKE1	ENSG00000052723	grey
-0.351231	2.31409	0.2	grey	CBFB	ENSG00000067955	grey
-0.48887	2.31245	0.2	grey	ALKBH8	ENSG00000137760	grey
-0.452246	2.30808	0.2	grey	FASTKD5	ENSG00000215251	grey
-0.465457	2.30786	0.2	grey	RO60	ENSG00000116747	grey
-0.426818	2.30786	0.2	grey	ATL2	ENSG00000119787	grey
-0.446029	2.30704	0.2	grey	UBIAD1	ENSG00000120942	grey
-0.416319	2.30363	0.2	grey	RSL1D1	ENSG00000171490	grey
-0.405268	2.30169	0.2	grey	DLGAP5	ENSG00000126787	grey
-0.487996	2.30137	0.2	grey	TYW3	ENSG00000162623	grey
0.417569	2.30137	0.2	grey	SMIM14	ENSG00000163683	grey
-0.380697	2.28413	0.2	grey	ASNSD1	ENSG00000138381	grey
-0.499131	2.28307	0.2	grey	SLC35A5	ENSG00000138459	grey
-0.491841	2.2738	0.2	grey	GAS2L3	ENSG00000139354	grey
-0.490771	2.2692	0.2	grey	KIF20A	ENSG00000112984	grey
-0.450557	2.26238	0.2	grey	CCNA2	ENSG00000145386	grey
-0.36181	2.2537	0.2	grey	RBMX	ENSG00000147274	grey
-0.438691	2.24228	0.2	grey	KIF3B	ENSG00000101350	grey
-0.340479	2.24065	0.2	grey	EIF2S1	ENSG00000134001	grey
-0.414484	2.23863	0.2	grey	TMEM38B	ENSG00000095209	grey
-0.46506	2.23603	0.2	grey	NARS1	ENSG00000134440	grey
-0.3694	2.23588	0.2	grey	SMC3	ENSG00000108055	grey
0.469514	2.23135	0.2	grey	ZNF584	ENSG00000171574	grey
-0.4473	2.22361	0.2	grey	ZNF770	ENSG00000198146	grey
-0.43693	2.22227	0.2	grey	PM20D2	ENSG00000146281	grey
0.482059	2.20872	0.2	grey	PPP1R26	ENSG00000196422	grey
-0.429927	2.20468	0.2	grey	DCAF13	ENSG00000164934	grey
-0.395946	2.20133	0.2	grey	UBN1	ENSG00000118900	grey
-0.462832	2.19516	0.2	grey	CPNE8	ENSG00000139117	grey
-0.401389	2.19262	0.2	grey	DDX21	ENSG00000165732	grey
0.469194	2.19262	0.2	grey	ABCC3	ENSG00000108846	grey
-0.38651	2.18707	0.2	grey	CCT5	ENSG00000150753	grey
-0.461868	2.18467	0.2	grey	RECQL	ENSG00000004700	grey
-0.491942	2.18266	0.2	grey	TRIM25	ENSG00000121060	grey
-0.361288	2.18108	0.2	grey	MELK	ENSG00000165304	grey
-0.395421	2.18108	0.2	grey	CACUL1	ENSG00000151893	grey
0.45932	2.17948	0.2	grey	APBB1	ENSG00000166313	grey
-0.427138	2.17764	0.2	grey	SWAP70	ENSG00000133789	grey
-0.39103	2.1712	0.2	grey	WDR76	ENSG00000092470	grey
-0.378771	2.16411	0.2	grey	ALDH3A2	ENSG00000072210	grey
-0.482608	2.15893	0.2	grey	SKA3	ENSG00000165480	grey
0.46212	2.15849	0.2	grey	ELF3	ENSG00000163435	grey
-0.46116	2.14763	0.2	grey	KIF23	ENSG00000137807	grey
0.35568	2.13663	0.2	grey	GTPBP2	ENSG00000172432	grey
-0.363992	2.13267	0.2	grey	CCT3	ENSG00000163468	grey
0.424565	2.12127	0.2	grey	FAM114A1	ENSG00000197712	grey
-0.393971	2.12004	0.2	grey	NOC3L	ENSG00000173145	grey
-0.362568	2.11625	0.2	grey	SRPK1	ENSG00000096063	grey
-0.394303	2.09823	0.2	grey	PRPF4	ENSG00000136875	grey
-0.421164	2.09466	0.2	grey	PRPF39	ENSG00000185246	grey
-0.362695	2.08655	0.2	grey	CCNG1	ENSG00000113328	grey
-0.374456	2.08655	0.2	grey	CCT6A	ENSG00000146731	grey
-0.383879	2.08523	0.2	grey	SMU1	ENSG00000122692	grey
0.47989	2.08416	0.2	grey	LRSAM1	ENSG00000148356	grey
-0.39844	2.06385	0.2	grey	CEP290	ENSG00000198707	grey
0.489527	2.05948	0.2	grey	NOL3	ENSG00000140939	grey
-0.418075	2.05687	0.2	grey	SNTB2	ENSG00000168807	grey
0.48129	2.05505	0.2	grey	DLG4	ENSG00000132535	grey
-0.423231	2.05232	0.2	grey	SEH1L	ENSG00000085415	grey
-0.411095	2.05148	0.2	grey	NCAPD2	ENSG00000010292	grey
-0.394608	2.04589	0.2	grey	PTPN2	ENSG00000175354	grey
-0.361227	2.03308	0.2	grey	HSPA9	ENSG00000113013	grey
-0.453488	2.03094	0.2	grey	TXNL4B	ENSG00000140830	grey
-0.39762	2.02985	0.2	grey	SPATS2	ENSG00000123352	grey
-0.387867	2.02806	0.2	grey	VKORC1L1	ENSG00000196715	grey
0.445825	2.02422	0.2	grey	TRIOBP	ENSG00000100106	grey
-0.485731	2.02003	0.2	grey	LRRC58	ENSG00000163428	grey
-0.41159	2.0189	0.2	grey	KAT2A	ENSG00000108773	grey
-0.490382	2.00831	0.2	grey	ZDHHC6	ENSG00000023041	grey
-0.350925	2.00831	0.2	grey	BNIP2	ENSG00000140299	grey
-0.343217	2.00271	0.2	grey	HNRNPUL2	ENSG00000214753	grey
-0.469595	1.99893	0.2	grey	AP2B1	ENSG00000006125	grey
-0.455341	1.99742	0.2	grey	EIF4ENIF1	ENSG00000184708	grey
-0.466011	1.99577	0.2	grey	ITPRID2	ENSG00000138434	grey
-0.438782	1.9834	0.2	grey	ACAP2	ENSG00000114331	grey
-0.342449	1.97222	0.2	grey	CKAP2	ENSG00000136108	grey
-0.353922	1.97123	0.2	grey	TWSG1	ENSG00000128791	grey
-0.491426	1.96788	0.2	grey	PIBF1	ENSG00000083535	grey
-0.437849	1.96709	0.2	grey	CTNNB1	ENSG00000168036	grey
-0.361979	1.96638	0.2	grey	PTCD3	ENSG00000132300	grey
-0.425821	1.96638	0.2	grey	BAG2	ENSG00000112208	grey
-0.414043	1.96638	0.2	grey	HIF1AN	ENSG00000166135	grey
-0.411624	1.96568	0.2	grey	RMI1	ENSG00000178966	grey
-0.391266	1.94924	0.2	grey	MCCC2	ENSG00000131844	grey
-0.44819	1.94924	0.2	grey	IARS1	ENSG00000196305	grey
-0.36335	1.94785	0.2	grey	GOLGA4	ENSG00000144674	grey
-0.460378	1.9477	0.2	grey	POGK	ENSG00000143157	grey
-0.382978	1.94526	0.2	grey	CSNK2A2	ENSG00000070770	grey
-0.45426	1.9448	0.2	grey	TCAIM	ENSG00000179152	grey
-0.419268	1.94456	0.2	grey	NPM1	ENSG00000181163	grey
-0.408809	1.944	0.2	grey	KLHL23	ENSG00000213160	grey
-0.451937	1.944	0.2	grey	ORC3	ENSG00000135336	grey
-0.398388	1.94348	0.2	grey	B4GALT6	ENSG00000118276	grey
-0.47499	1.94228	0.2	grey	HERC4	ENSG00000148634	grey
-0.403866	1.93945	0.2	grey	TIA1	ENSG00000116001	grey
0.416082	1.93792	0.2	grey	MTMR11	ENSG00000014914	grey
-0.367722	1.93603	0.2	grey	GTF2H1	ENSG00000110768	grey
-0.421459	1.93535	0.2	grey	DESI2	ENSG00000121644	grey
-0.45437	1.92775	0.2	grey	USP46	ENSG00000109189	grey
-0.484351	1.9202	0.2	grey	TARBP1	ENSG00000059588	grey
-0.397063	1.9202	0.2	grey	CNOT10	ENSG00000182973	grey
-0.480397	1.9202	0.2	grey	BAZ1B	ENSG00000009954	grey
-0.470743	1.91659	0.2	grey	MIS18BP1	ENSG00000129534	grey
0.452902	1.90915	0.2	grey	TNFRSF21	ENSG00000146072	grey
-0.344778	1.90887	0.2	grey	OSTM1	ENSG00000081087	grey
-0.409552	1.90828	0.2	grey	ECT2	ENSG00000114346	grey
0.455728	1.90828	0.2	grey	SLC15A4	ENSG00000139370	grey
-0.399103	1.90235	0.2	grey	KPNA4	ENSG00000186432	grey
-0.378383	1.90218	0.2	grey	PRTFDC1	ENSG00000099256	grey
-0.332745	1.9001	0.2	grey	HNRNPU	ENSG00000153187	grey
-0.440528	1.89866	0.2	grey	ZNF146	ENSG00000167635	grey
-0.383716	1.89602	0.2	grey	TOMM70	ENSG00000154174	grey
-0.333168	1.89242	0.2	grey	COX11	ENSG00000166260	grey
0.45463	1.8922	0.2	grey	FDPS	ENSG00000160752	grey
-0.46188	1.88977	0.2	grey	ANKRD40	ENSG00000154945	grey
0.45535	1.88557	0.2	grey	EVL	ENSG00000196405	grey
-0.458085	1.88442	0.2	grey	ZNF140	ENSG00000196387	grey
-0.482997	1.88082	0.2	grey	DDX31	ENSG00000125485	grey
0.374365	1.88082	0.2	grey	CD276	ENSG00000103855	grey
-0.49411	1.8803	0.2	grey	ZC3H8	ENSG00000144161	grey
-0.349238	1.87714	0.2	grey	PEA15	ENSG00000162734	grey
-0.392334	1.87591	0.2	grey	BIRC2	ENSG00000110330	grey
0.40272	1.87432	0.2	grey	SLC50A1	ENSG00000169241	grey
-0.338733	1.87432	0.2	grey	CEBPZ	ENSG00000115816	grey
-0.498787	1.87284	0.2	grey	KIF14	ENSG00000118193	grey
-0.352135	1.87064	0.2	grey	NUP133	ENSG00000069248	grey
0.450008	1.86882	0.2	grey	GLMP	ENSG00000198715	grey
0.485028	1.86831	0.2	grey	RAB6B	ENSG00000154917	grey
-0.335182	1.86831	0.2	grey	ATP5F1B	ENSG00000110955	grey
-0.381605	1.86739	0.2	grey	SRSF11	ENSG00000116754	grey
-0.392362	1.86739	0.2	grey	HAT1	ENSG00000128708	grey
0.452668	1.86189	0.2	green4	CTHRC1	ENSG00000164932	green3
-0.397288	1.86044	0.2	grey	PLEKHA3	ENSG00000116095	grey
-0.397649	1.85411	0.2	grey	DNAJC9	ENSG00000213551	grey
0.463933	1.85411	0.2	grey	SERPINH1	ENSG00000149257	grey
-0.36813	1.85113	0.2	grey	KRR1	ENSG00000111615	grey
-0.494851	1.85061	0.2	grey	CHN1	ENSG00000128656	grey
-0.450186	1.84898	0.2	grey	POLR3A	ENSG00000148606	grey
-0.465185	1.84743	0.2	grey	EIF4EBP2	ENSG00000148730	grey
-0.387771	1.84706	0.2	grey	FAM120A	ENSG00000048828	grey
0.445667	1.84706	0.2	grey	ARFGAP2	ENSG00000149182	grey
0.388446	1.84706	0.2	grey	ARHGEF25	ENSG00000240771	grey
0.493097	1.84281	0.2	grey	AARS2	ENSG00000124608	grey
0.487152	1.83923	0.2	grey	TSPAN17	ENSG00000048140	grey
0.410285	1.83721	0.2	grey	CES2	ENSG00000172831	grey
-0.394331	1.83504	0.2	grey	SBNO1	ENSG00000139697	grey
-0.390624	1.83453	0.2	grey	MCM4	ENSG00000104738	grey
-0.353883	1.83336	0.2	grey	DR1	ENSG00000117505	grey
-0.398173	1.8317	0.2	grey	ECHDC1	ENSG00000093144	grey
-0.492631	1.81665	0.2	grey	IPO7	ENSG00000205339	grey
-0.473706	1.81558	0.2	grey	KCTD20	ENSG00000112078	grey
-0.395193	1.81336	0.2	grey	NCOR1	ENSG00000141027	grey
-0.359179	1.81055	0.2	grey	STK24	ENSG00000102572	grey
-0.377871	1.81052	0.2	grey	SMIM13	ENSG00000224531	grey
0.435469	1.81017	0.2	grey	BMP1	ENSG00000168487	grey
0.474933	1.80861	0.2	grey	CHST12	ENSG00000136213	grey
-0.404318	1.80773	0.2	grey	FBXO45	ENSG00000174013	grey
-0.442396	1.80258	0.2	grey	MRPL30	ENSG00000185414	grey
-0.34868	1.79729	0.2	grey	INTS8	ENSG00000164941	grey
-0.423418	1.79664	0.2	grey	NCL	ENSG00000115053	grey
0.439239	1.7908	0.2	grey	DBNL	ENSG00000136279	grey
-0.405073	1.78758	0.2	grey	KMT5A	ENSG00000183955	grey
-0.366718	1.78739	0.2	grey	TRIM4	ENSG00000146833	grey
-0.322858	1.7856	0.2	grey	PSMD1	ENSG00000173692	grey
0.429389	1.78292	0.2	grey	FCHSD1	ENSG00000197948	grey
-0.485559	1.78141	0.2	grey	OSGEPL1	ENSG00000128694	grey
-0.455103	1.77916	0.2	grey	CKAP2L	ENSG00000169607	grey
0.414706	1.77899	0.2	grey	MAP2K2	ENSG00000126934	grey
0.416399	1.77421	0.2	grey	PROSER2	ENSG00000148426	grey
0.400552	1.772	0.2	grey	SMARCAL1	ENSG00000138375	grey
-0.294838	1.77181	0.2	grey	BTBD1	ENSG00000064726	grey
-0.465743	1.76905	0.2	grey	NUDT4	ENSG00000173598	grey
-0.379003	1.76823	0.2	grey	CDC7	ENSG00000097046	grey
0.474482	1.76663	0.2	grey	SOX12	ENSG00000177732	grey
-0.410953	1.76565	0.2	grey	PNMA1	ENSG00000176903	grey
-0.334056	1.76526	0.2	grey	RAB10	ENSG00000084733	grey
0.462854	1.76502	0.2	grey	IMPA2	ENSG00000141401	grey
-0.43783	1.76399	0.2	grey	LPGAT1	ENSG00000123684	grey
-0.363121	1.76387	0.2	grey	CORO1C	ENSG00000110880	grey
-0.326155	1.76087	0.2	grey	HNRNPC	ENSG00000092199	grey
0.425578	1.75904	0.2	grey	RAB1B	ENSG00000174903	grey
-0.428767	1.75887	0.2	grey	DIAPH1	ENSG00000131504	grey
-0.429713	1.75887	0.2	grey	DCAF12	ENSG00000198876	grey
0.481366	1.75779	0.2	grey	ACP2	ENSG00000134575	grey
-0.481456	1.75779	0.2	grey	RNASEH2C	ENSG00000172922	grey
-0.487403	1.75776	0.2	grey	ANKRD13C	ENSG00000118454	grey
-0.379235	1.75499	0.2	grey	GNPDA2	ENSG00000163281	grey
-0.418755	1.7542	0.2	grey	BTN2A1	ENSG00000112763	grey
-0.370776	1.7542	0.2	grey	CTNNAL1	ENSG00000119326	grey
-0.306457	1.75321	0.2	grey	PSMD12	ENSG00000197170	grey
-0.405018	1.75317	0.2	grey	ORMDL1	ENSG00000128699	grey
-0.304115	1.7504	0.2	grey	TMEM33	ENSG00000109133	grey
-0.485076	1.74935	0.2	grey	ARSB	ENSG00000113273	grey
-0.350258	1.74799	0.2	grey	VTI1B	ENSG00000100568	grey
-0.386677	1.7468	0.2	grey	HNRNPK	ENSG00000165119	grey
-0.356967	1.74595	0.2	grey	GHITM	ENSG00000165678	grey
0.475764	1.74458	0.2	grey	INO80E	ENSG00000169592	grey
-0.451757	1.74166	0.2	grey	NDUFAF4	ENSG00000123545	grey
-0.498129	1.7411	0.2	grey	TUBGCP4	ENSG00000137822	grey
-0.491715	1.74085	0.2	grey	SLC35D1	ENSG00000116704	grey
-0.362526	1.74085	0.2	grey	QRSL1	ENSG00000130348	grey
0.335607	1.74085	0.2	grey	STX4	ENSG00000103496	grey
0.460249	1.7388	0.2	grey	PLCB3	ENSG00000149782	grey
0.459992	1.73085	0.2	grey	CYB5R3	ENSG00000100243	grey
0.491873	1.72898	0.2	grey	SUN2	ENSG00000100242	grey
-0.411381	1.72717	0.2	grey	METTL6	ENSG00000206562	grey
-0.337838	1.72596	0.2	grey	RNF10	ENSG00000022840	grey
0.388169	1.715	0.2	grey	VGLL4	ENSG00000144560	grey
0.461948	1.71447	0.2	grey	GGA1	ENSG00000100083	grey
0.482214	1.71259	0.2	grey	PLCD3	ENSG00000161714	grey
-0.396529	1.70955	0.2	grey	SGPL1	ENSG00000166224	grey
-0.435452	1.70926	0.2	grey	SOCS5	ENSG00000171150	grey
-0.364267	1.70926	0.2	grey	SLC35F2	ENSG00000110660	grey
-0.41069	1.70903	0.2	grey	CCT2	ENSG00000166226	grey
-0.380178	1.70903	0.2	grey	NEDD1	ENSG00000139350	grey
-0.401201	1.7019	0.2	grey	SSB	ENSG00000138385	grey
-0.340748	1.7019	0.2	grey	TIAL1	ENSG00000151923	grey
-0.406701	1.7019	0.2	grey	RCBTB1	ENSG00000136144	grey
-0.366964	1.70024	0.2	grey	AHSA1	ENSG00000100591	grey
-0.353105	1.69904	0.2	grey	TENT4B	ENSG00000121274	grey
-0.429661	1.69752	0.2	grey	AP1AR	ENSG00000138660	grey
0.474323	1.69426	0.2	grey	WFS1	ENSG00000109501	grey
0.475981	1.69396	0.2	grey	NAXD	ENSG00000213995	grey
-0.453731	1.69325	0.2	grey	ZFP91	ENSG00000186660	grey
0.332345	1.6892	0.2	grey	SLC44A2	ENSG00000129353	grey
-0.426438	1.68689	0.2	grey	TTC14	ENSG00000163728	grey
-0.352399	1.68462	0.2	grey	RAP1GDS1	ENSG00000138698	grey
-0.443294	1.68368	0.2	grey	SLMAP	ENSG00000163681	grey
0.472209	1.68363	0.2	grey	CTDSP1	ENSG00000144579	grey
0.404813	1.68227	0.2	grey	CRAT	ENSG00000095321	grey
0.371959	1.68096	0.2	grey	GPR108	ENSG00000125734	grey
-0.47643	1.6802	0.2	grey	ZBTB44	ENSG00000196323	grey
-0.440494	1.68007	0.2	grey	UGDH	ENSG00000109814	grey
-0.489935	1.6776	0.2	grey	KCTD7	ENSG00000243335	grey
0.418965	1.6776	0.2	grey	LGALS3	ENSG00000131981	grey
-0.342908	1.67005	0.2	grey	SLC39A6	ENSG00000141424	grey
-0.286561	1.6698	0.2	grey	CXADR	ENSG00000154639	grey
0.444174	1.66946	0.2	grey	CTBP1	ENSG00000159692	grey
-0.452435	1.66902	0.2	grey	WDR43	ENSG00000163811	grey
-0.410545	1.66902	0.2	grey	UTP18	ENSG00000011260	grey
-0.365876	1.6675	0.2	grey	METAP1	ENSG00000164024	grey
0.42492	1.66664	0.2	grey	MTSS2	ENSG00000132613	grey
0.418268	1.66592	0.2	grey	AP2A1	ENSG00000196961	grey
-0.41923	1.66495	0.2	grey	PALS2	ENSG00000105926	grey
-0.452859	1.66287	0.2	grey	PPP4R3A	ENSG00000100796	grey
0.399636	1.66274	0.2	grey	PRKCSH	ENSG00000130175	grey
0.469993	1.66197	0.2	grey	CRYBB2P1	ENSG00000100058	grey
-0.397941	1.66189	0.2	grey	PDLIM5	ENSG00000163110	grey
-0.320057	1.66033	0.2	grey	STXBP3	ENSG00000116266	grey
-0.406292	1.65944	0.2	grey	TEX10	ENSG00000136891	grey
-0.463124	1.65881	0.2	grey	SLC39A14	ENSG00000104635	grey
0.349448	1.65779	0.2	grey	ENO1	ENSG00000074800	grey
0.397903	1.65779	0.2	grey	MYADM	ENSG00000179820	grey
-0.472024	1.65587	0.2	grey	RAD18	ENSG00000070950	grey
-0.380993	1.65424	0.2	grey	SSX2IP	ENSG00000117155	grey
-0.457733	1.65222	0.2	grey	AKAP9	ENSG00000127914	grey
-0.384494	1.65059	0.2	grey	AGPS	ENSG00000018510	grey
-0.331646	1.64997	0.2	grey	TRUB1	ENSG00000165832	grey
-0.475686	1.64969	0.2	grey	DLG1	ENSG00000075711	grey
-0.482819	1.64969	0.2	grey	DNAJA1	ENSG00000086061	grey
-0.326999	1.6496	0.2	grey	USP1	ENSG00000162607	grey
-0.343854	1.64823	0.2	grey	PSMD2	ENSG00000175166	grey
-0.44325	1.64755	0.2	grey	USP13	ENSG00000058056	grey
-0.372913	1.64755	0.2	grey	CRNKL1	ENSG00000101343	grey
0.369145	1.64567	0.2	grey	NECAP2	ENSG00000157191	grey
0.498154	1.64567	0.2	grey	GPR137	ENSG00000173264	grey
-0.467731	1.64536	0.2	grey	YARS1	ENSG00000134684	grey
0.380494	1.64536	0.2	grey	SREBF2	ENSG00000198911	grey
-0.315768	1.64442	0.2	grey	NIPA2	ENSG00000140157	grey
0.43464	1.64442	0.2	grey	TMEM94	ENSG00000177728	grey
-0.384481	1.64442	0.2	grey	PITPNB	ENSG00000180957	grey
-0.362005	1.64355	0.2	grey	PMS1	ENSG00000064933	grey
0.410106	1.64216	0.2	grey	LTBR	ENSG00000111321	grey
-0.4626	1.6394	0.2	grey	CCP110	ENSG00000103540	grey
-0.43259	1.6394	0.2	grey	NLK	ENSG00000087095	grey
0.444572	1.6394	0.2	grey	NECTIN2	ENSG00000130202	grey
0.390544	1.63624	0.2	grey	EPHB4	ENSG00000196411	grey
-0.290679	1.63611	0.2	grey	SEPTIN2	ENSG00000168385	grey
-0.355716	1.63607	0.2	grey	AASDHPPT	ENSG00000149313	grey
0.424075	1.63548	0.2	grey	ASIC1	ENSG00000110881	grey
-0.435732	1.63417	0.2	grey	SPAST	ENSG00000021574	grey
-0.39788	1.634	0.2	grey	KPNA1	ENSG00000114030	grey
-0.382923	1.63379	0.2	grey	RB1CC1	ENSG00000023287	grey
-0.428703	1.63379	0.2	grey	RBM39	ENSG00000131051	grey
-0.335721	1.63281	0.2	grey	TTC27	ENSG00000018699	grey
-0.309038	1.63222	0.2	grey	NUDCD1	ENSG00000120526	grey
-0.302972	1.63221	0.2	grey	ALG8	ENSG00000159063	grey
0.355271	1.63074	0.2	grey	PDXK	ENSG00000160209	grey
-0.456605	1.63065	0.2	grey	AKAP8L	ENSG00000011243	grey
-0.368005	1.63012	0.2	grey	XPO1	ENSG00000082898	grey
-0.377629	1.62934	0.2	grey	RFWD3	ENSG00000168411	grey
-0.450046	1.6266	0.2	grey	DDX6	ENSG00000110367	grey
-0.472444	1.62495	0.2	grey	PCF11	ENSG00000165494	grey
-0.480609	1.62488	0.2	grey	TUBE1	ENSG00000074935	grey
-0.417642	1.62475	0.2	grey	PHF6	ENSG00000156531	grey
-0.335817	1.62447	0.2	grey	ATP6V1A	ENSG00000114573	grey
-0.395687	1.62447	0.2	grey	DIMT1	ENSG00000086189	grey
0.486457	1.62447	0.2	grey	OGFOD3	ENSG00000181396	grey
-0.355315	1.62363	0.2	grey	TMEM245	ENSG00000106771	grey
-0.444059	1.62196	0.2	grey	MAP2K4	ENSG00000065559	grey
-0.406656	1.62028	0.2	grey	SMARCC1	ENSG00000173473	grey
-0.339294	1.62004	0.2	grey	CDV3	ENSG00000091527	grey
-0.417323	1.61389	0.2	grey	RANBP9	ENSG00000010017	grey
-0.461246	1.60987	0.2	grey	FAM111A	ENSG00000166801	grey
-0.484886	1.60771	0.2	grey	DIAPH3	ENSG00000139734	grey
-0.394472	1.60723	0.2	grey	JOSD1	ENSG00000100221	grey
-0.403685	1.60644	0.2	grey	CAPRIN1	ENSG00000135387	grey
0.409352	1.60644	0.2	grey	VASP	ENSG00000125753	grey
0.430416	1.6059	0.2	grey	MAN2B1	ENSG00000104774	grey
-0.477664	1.60521	0.2	grey	FNBP1L	ENSG00000137942	grey
-0.328022	1.60395	0.2	grey	ZPR1	ENSG00000109917	grey
0.452617	1.6038	0.2	grey	CC2D1A	ENSG00000132024	grey
-0.336808	1.60199	0.2	grey	SRSF10	ENSG00000188529	grey
-0.36618	1.60199	0.2	grey	NEK7	ENSG00000151414	grey
-0.461645	1.60199	0.2	grey	TMEM267	ENSG00000151881	grey
-0.417398	1.60199	0.2	grey	FANCI	ENSG00000140525	grey
-0.412656	1.60195	0.2	grey	FIGNL1	ENSG00000132436	grey
0.390492	1.60182	0.2	grey	ANXA6	ENSG00000197043	grey
-0.392573	1.60182	0.2	grey	TRMT11	ENSG00000066651	grey
-0.411304	1.60174	0.2	grey	PHLDA1	ENSG00000139289	grey
-0.497489	1.60158	0.2	grey	NPAT	ENSG00000149308	grey
-0.49786	1.60134	0.2	grey	PLCB4	ENSG00000101333	grey
0.370894	1.60109	0.2	grey	CNPY3	ENSG00000137161	grey
-0.47337	1.60085	0.2	grey	LCLAT1	ENSG00000172954	grey
-0.391158	1.60085	0.2	grey	RAD51C	ENSG00000108384	grey
-0.432329	1.59951	0.2	grey	SLC35G2	ENSG00000168917	grey
0.425834	1.59951	0.2	grey	EML3	ENSG00000149499	grey
-0.464832	1.59951	0.2	grey	TRIAP1	ENSG00000170855	grey
-0.396392	1.59951	0.2	grey	CEP76	ENSG00000101624	grey
0.37134	1.59951	0.2	grey	TBC1D17	ENSG00000104946	grey
0.423448	1.59947	0.2	grey	GBE1	ENSG00000114480	grey
-0.460204	1.59795	0.2	grey	USP12	ENSG00000152484	grey
0.299106	1.59795	0.2	grey	VAT1	ENSG00000108828	grey
0.412094	1.59777	0.2	grey	INO80C	ENSG00000153391	grey
-0.398686	1.59668	0.2	grey	SUGP2	ENSG00000064607	grey
0.475288	1.59522	0.2	grey	THAP4	ENSG00000176946	grey
-0.410026	1.59465	0.2	grey	MGME1	ENSG00000125871	grey
-0.348233	1.59455	0.2	grey	NFIB	ENSG00000147862	grey
0.365646	1.59257	0.2	grey	MFGE8	ENSG00000140545	grey
0.460507	1.59257	0.2	grey	TBC1D22A	ENSG00000054611	grey
-0.496965	1.59125	0.2	grey	INTS7	ENSG00000143493	grey
-0.428604	1.59062	0.2	grey	CSE1L	ENSG00000124207	grey
-0.351588	1.58944	0.2	grey	STARD7	ENSG00000084090	grey
0.426637	1.58944	0.2	grey	MPP2	ENSG00000108852	grey
-0.405216	1.58901	0.2	grey	EZH2	ENSG00000106462	grey
-0.394956	1.58793	0.2	grey	DCAF16	ENSG00000163257	grey
-0.301068	1.58793	0.2	grey	PLS3	ENSG00000102024	grey
-0.461037	1.58786	0.2	grey	HPS5	ENSG00000110756	grey
-0.29878	1.58706	0.2	grey	PABPC4	ENSG00000090621	grey
-0.365255	1.58659	0.2	grey	TXLNG	ENSG00000086712	grey
-0.301979	1.58546	0.2	grey	SF3A3	ENSG00000183431	grey
-0.320925	1.5849	0.2	grey	AURKA	ENSG00000087586	grey
-0.383443	1.58391	0.2	grey	WBP11	ENSG00000084463	grey
-0.381142	1.57866	0.2	grey	C16orf72	ENSG00000182831	grey
-0.462355	1.57755	0.2	grey	PPTC7	ENSG00000196850	grey
-0.359246	1.57658	0.2	grey	MTMR12	ENSG00000150712	grey
-0.396867	1.57658	0.2	grey	MAK16	ENSG00000198042	grey
-0.405976	1.57548	0.2	grey	POLR2B	ENSG00000047315	grey
-0.451701	1.57398	0.2	grey	SLC25A51	ENSG00000122696	grey
-0.492443	1.5722	0.2	grey	MARCHF4	ENSG00000144583	grey
-0.330002	1.5709	0.2	grey	REST	ENSG00000084093	grey
-0.497997	1.5681	0.2	grey	FBXO5	ENSG00000112029	grey
0.384281	1.56746	0.2	grey	POLL	ENSG00000166169	grey
-0.461637	1.56624	0.2	grey	MTF1	ENSG00000188786	grey
-0.386211	1.56624	0.2	grey	ORC4	ENSG00000115947	grey
0.374214	1.56426	0.2	grey	COQ5	ENSG00000110871	grey
0.360483	1.55729	0.2	grey	MST1R	ENSG00000164078	grey
-0.340405	1.55729	0.2	grey	DPY19L1	ENSG00000173852	grey
0.411183	1.55729	0.2	grey	ZDHHC24	ENSG00000174165	grey
-0.430833	1.55722	0.2	grey	C3orf62	ENSG00000188315	grey
0.468909	1.55722	0.2	grey	MMAB	ENSG00000139428	grey
0.397652	1.55412	0.2	grey	DYNC2I1	ENSG00000126870	grey
-0.316025	1.55374	0.2	grey	CDC23	ENSG00000094880	grey
-0.399982	1.55305	0.2	grey	KDM4A	ENSG00000066135	grey
0.352692	1.55243	0.2	grey	PEX26	ENSG00000215193	grey
0.354992	1.55174	0.2	grey	MAGEF1	ENSG00000177383	grey
-0.441148	1.55048	0.2	grey	C1orf109	ENSG00000116922	grey
-0.462377	1.54857	0.2	grey	RMC1	ENSG00000141452	grey
0.451937	1.54795	0.2	grey	ERICH1	ENSG00000104714	grey
0.462671	1.54732	0.2	grey	SDF4	ENSG00000078808	grey
0.495583	1.54732	0.2	grey	STK11IP	ENSG00000144589	grey
-0.422686	1.54655	0.2	grey	RBMS2	ENSG00000076067	grey
-0.380011	1.5458	0.2	grey	GFM1	ENSG00000168827	grey
-0.350774	1.54483	0.2	grey	TPMT	ENSG00000137364	grey
-0.422732	1.54284	0.2	grey	EZH1	ENSG00000108799	grey
-0.485232	1.54284	0.2	grey	AHI1	ENSG00000135541	grey
-0.429324	1.54284	0.2	grey	ANKRD29	ENSG00000154065	grey
0.434146	1.54243	0.2	grey	ITGA3	ENSG00000005884	grey
-0.360532	1.54231	0.2	grey	RIOX2	ENSG00000170854	grey
-0.47432	1.54038	0.2	grey	RAB11FIP1	ENSG00000156675	grey
-0.331899	1.54038	0.2	grey	MTMR2	ENSG00000087053	grey
-0.368708	1.53553	0.2	grey	UBE2A	ENSG00000077721	grey
-0.284682	1.53479	0.2	grey	RBBP4	ENSG00000162521	grey
-0.398076	1.53231	0.2	grey	RNF103	ENSG00000239305	grey
-0.375205	1.53231	0.2	grey	STK3	ENSG00000104375	grey
-0.478017	1.53204	0.2	grey	SASS6	ENSG00000156876	grey
-0.331573	1.53204	0.2	grey	ORC2	ENSG00000115942	grey
0.470202	1.53109	0.2	grey	TBC1D2	ENSG00000095383	grey
-0.3243	1.5288	0.2	grey	CUL2	ENSG00000108094	grey
-0.462129	1.52851	0.2	grey	UHMK1	ENSG00000152332	grey
-0.313084	1.5253	0.2	grey	CTR9	ENSG00000198730	grey
0.41674	1.52442	0.2	grey	NGLY1	ENSG00000151092	grey
0.499398	1.52423	0.2	grey	GPRC5B	ENSG00000167191	grey
0.37538	1.52423	0.2	grey	TCEAL8	ENSG00000180964	grey
-0.430647	1.52098	0.2	grey	PRMT3	ENSG00000185238	grey
-0.341936	1.52096	0.2	grey	SBDS	ENSG00000126524	grey
-0.440857	1.52045	0.2	grey	COMMD10	ENSG00000145781	grey
-0.464845	1.52045	0.2	grey	RFC3	ENSG00000133119	grey
-0.363866	1.51989	0.2	grey	BMI1	ENSG00000168283	grey
0.479875	1.51737	0.2	grey	LRPAP1	ENSG00000163956	grey
0.472531	1.51589	0.2	grey	HTR1D	ENSG00000179546	grey
-0.331843	1.51415	0.2	grey	NAA30	ENSG00000139977	grey
-0.422505	1.51348	0.2	grey	HUS1	ENSG00000136273	grey
0.459955	1.51254	0.2	grey	SEC61B	ENSG00000106803	grey
-0.463401	1.51235	0.2	grey	NCAPG	ENSG00000109805	grey
-0.450427	1.51015	0.2	grey	ABHD3	ENSG00000158201	grey
-0.42473	1.50918	0.2	grey	PCM1	ENSG00000078674	grey
-0.44814	1.50918	0.2	grey	ZCCHC8	ENSG00000033030	grey
-0.415449	1.50905	0.2	grey	FUS	ENSG00000089280	grey
0.455021	1.508	0.2	grey	TMEM200B	ENSG00000253304	grey
0.433755	1.508	0.2	grey	ACOX3	ENSG00000087008	grey
-0.322027	1.508	0.2	grey	SNAP23	ENSG00000092531	grey
-0.371794	1.50688	0.2	grey	C18orf25	ENSG00000152242	grey
0.28868	1.50634	0.2	grey	PRXL2A	ENSG00000122378	grey
-0.337517	1.50592	0.2	grey	SEC61A1	ENSG00000058262	grey
-0.486131	1.50544	0.2	grey	PABPC1L	ENSG00000101104	grey
0.32902	1.50515	0.2	grey	TMEM65	ENSG00000164983	grey
-0.428304	1.50469	0.2	grey	ING5	ENSG00000168395	grey
0.318832	1.50348	0.2	grey	DDA1	ENSG00000130311	grey
-0.272586	1.49915	0.2	grey	PAFAH1B1	ENSG00000007168	grey
-0.495515	1.49428	0.2	grey	PPP1R15B	ENSG00000158615	grey
-0.400289	1.49298	0.2	grey	NSMAF	ENSG00000035681	grey
-0.418294	1.48933	0.2	grey	PTPN3	ENSG00000070159	grey
-0.423158	1.48804	0.2	grey	FEM1B	ENSG00000169018	grey
-0.432723	1.48804	0.2	grey	SMURF2	ENSG00000108854	grey
-0.375864	1.48773	0.2	grey	RPP30	ENSG00000148688	grey
-0.357986	1.4876	0.2	grey	SH2D4A	ENSG00000104611	grey
0.365777	1.48664	0.2	grey	ERG28	ENSG00000133935	grey
-0.487071	1.48536	0.2	grey	ZNF570	ENSG00000171827	grey
-0.370097	1.4828	0.2	grey	RNASEH1	ENSG00000171865	grey
-0.456304	1.48235	0.2	grey	EEF1E1	ENSG00000124802	grey
0.351135	1.481	0.2	grey	AKT2	ENSG00000105221	grey
-0.362941	1.47869	0.2	grey	CPSF2	ENSG00000165934	grey
0.344137	1.47814	0.2	grey	BASP1	ENSG00000176788	grey
-0.337139	1.4745	0.2	grey	CS	ENSG00000062485	grey
-0.38836	1.47409	0.2	grey	SGMS1	ENSG00000198964	grey
-0.308783	1.47409	0.2	grey	BCCIP	ENSG00000107949	grey
-0.310524	1.47275	0.2	grey	GATC	ENSG00000257218	grey
-0.290136	1.47134	0.2	grey	GMFB	ENSG00000197045	grey
-0.381359	1.47122	0.2	grey	DDX20	ENSG00000064703	grey
-0.411636	1.4666	0.2	grey	STK4	ENSG00000101109	grey
-0.274775	1.46634	0.2	grey	HNRNPA1	ENSG00000135486	grey
-0.438728	1.46071	0.2	grey	CCZ1B	ENSG00000146574	grey
-0.49006	1.46069	0.2	grey	MSH3	ENSG00000113318	grey
-0.351391	1.46013	0.2	grey	SPRED1	ENSG00000166068	grey
0.495827	1.45993	0.2	grey	SCYL1	ENSG00000142186	grey
-0.399349	1.4584	0.2	grey	EPS15	ENSG00000085832	grey
-0.299997	1.45759	0.2	grey	TDP2	ENSG00000111802	grey
-0.41264	1.45318	0.2	grey	ICE2	ENSG00000128915	grey
-0.420875	1.45113	0.2	grey	METTL4	ENSG00000101574	grey
-0.390083	1.44789	0.2	grey	PHF14	ENSG00000106443	grey
-0.288151	1.44505	0.2	grey	ME1	ENSG00000065833	grey
-0.389032	1.44218	0.2	grey	MAPK6	ENSG00000069956	grey
-0.38006	1.44204	0.2	grey	MKRN2	ENSG00000075975	grey
-0.350718	1.44198	0.2	grey	C9orf64	ENSG00000165118	grey
-0.340429	1.44175	0.2	grey	MAP7D3	ENSG00000129680	grey
-0.329257	1.43935	0.2	grey	GLUD1	ENSG00000148672	grey
-0.375641	1.43918	0.2	grey	UBFD1	ENSG00000103353	grey
-0.419901	1.43685	0.2	grey	PUS7L	ENSG00000129317	grey
-0.424143	1.43585	0.2	grey	ARL14EP	ENSG00000152219	grey
-0.319627	1.43565	0.2	grey	NOP58	ENSG00000055044	grey
-0.474067	1.43565	0.2	grey	PDS5A	ENSG00000121892	grey
-0.384561	1.43485	0.2	grey	DNAJA4	ENSG00000140403	grey
-0.318999	1.43169	0.2	grey	INTS10	ENSG00000104613	grey
0.494356	1.43169	0.2	grey	GGT7	ENSG00000131067	grey
-0.384849	1.43133	0.2	grey	SF3A1	ENSG00000099995	grey
-0.322183	1.43028	0.2	grey	SDAD1	ENSG00000198301	grey
-0.458031	1.43007	0.2	grey	WWC2	ENSG00000151718	grey
-0.30938	1.42952	0.2	grey	MMGT1	ENSG00000169446	grey
0.367934	1.42947	0.2	grey	PINK1	ENSG00000158828	grey
-0.48857	1.42944	0.2	grey	BUB1B	ENSG00000156970	grey
-0.422598	1.42824	0.2	grey	STAG2	ENSG00000101972	grey
0.35542	1.42784	0.2	grey	NUCB2	ENSG00000070081	grey
-0.368992	1.42589	0.2	grey	CASC3	ENSG00000108349	grey
0.489118	1.42516	0.2	grey	TECPR1	ENSG00000205356	grey
-0.391281	1.42438	0.2	grey	GALNT1	ENSG00000141429	grey
-0.293565	1.4237	0.2	grey	DDB1	ENSG00000167986	grey
0.397524	1.42311	0.2	grey	ALS2CL	ENSG00000178038	grey
-0.312569	1.42311	0.2	grey	DHX36	ENSG00000174953	grey
-0.382073	1.41863	0.2	grey	EIF2AK4	ENSG00000128829	grey
-0.310954	1.41863	0.2	grey	SYAP1	ENSG00000169895	grey
-0.369632	1.41734	0.2	grey	STIM2	ENSG00000109689	grey
-0.484289	1.41734	0.2	grey	ABCC4	ENSG00000125257	grey
0.393557	1.41617	0.2	grey	IER2	ENSG00000160888	grey
-0.494231	1.41536	0.2	grey	NEU3	ENSG00000162139	grey
-0.463323	1.41536	0.2	grey	ALKBH1	ENSG00000100601	grey
0.421625	1.41462	0.2	grey	CDIPT	ENSG00000103502	grey
-0.375039	1.41301	0.2	grey	GNG12	ENSG00000172380	grey
-0.343426	1.41	0.2	grey	NKRF	ENSG00000186416	grey
0.488688	1.40865	0.2	grey	CREB3L4	ENSG00000143578	grey
-0.382351	1.40846	0.2	grey	API5	ENSG00000166181	grey
-0.479027	1.40658	0.2	grey	LARS1	ENSG00000133706	grey
-0.460017	1.40655	0.2	grey	LRRC8B	ENSG00000197147	grey
0.388271	1.40655	0.2	grey	ATP10A	ENSG00000206190	grey
-0.366577	1.40625	0.2	grey	UTP23	ENSG00000147679	grey
0.47832	1.40625	0.2	grey	SLC45A4	ENSG00000022567	grey
0.367667	1.40552	0.2	grey	MIER2	ENSG00000105556	grey
-0.32281	1.40543	0.2	grey	PTDSS1	ENSG00000156471	grey
-0.4383	1.40535	0.2	grey	STAMBPL1	ENSG00000138134	grey
0.3982	1.40502	0.2	grey	TEAD2	ENSG00000074219	grey
0.382099	1.40302	0.2	grey	ERBB2	ENSG00000141736	grey
-0.332081	1.4022	0.2	grey	SPART	ENSG00000133104	grey
0.368481	1.40105	0.2	grey	ARMCX2	ENSG00000184867	grey
0.489738	1.40069	0.2	grey	WIPF3	ENSG00000122574	grey
0.401361	1.40069	0.2	grey	SORBS3	ENSG00000120896	grey
-0.408771	1.40059	0.2	grey	ZDHHC21	ENSG00000175893	grey
0.441494	1.40031	0.2	grey	PYCR1	ENSG00000183010	grey
-0.381985	1.39803	0.2	grey	HSPA4	ENSG00000170606	grey
-0.387388	1.39692	0.2	grey	IDS	ENSG00000010404	grey
0.405819	1.39682	0.2	grey	TRAF7	ENSG00000131653	grey
-0.362894	1.39554	0.2	grey	DCUN1D1	ENSG00000043093	grey
0.429779	1.39554	0.2	grey	TMEM223	ENSG00000168569	grey
-0.453574	1.39457	0.2	grey	ND1	ENSG00000198888	grey
-0.290778	1.39457	0.2	grey	C11orf58	ENSG00000110696	grey
-0.315737	1.39367	0.2	grey	VPS45	ENSG00000136631	grey
-0.271846	1.39299	0.2	grey	TPX2	ENSG00000088325	grey
-0.479601	1.39228	0.2	grey	TXNDC16	ENSG00000087301	grey
-0.317632	1.39226	0.2	grey	EIF3A	ENSG00000107581	grey
-0.37497	1.392	0.2	grey	OGFOD1	ENSG00000087263	grey
-0.38762	1.39199	0.2	grey	SCLT1	ENSG00000151466	grey
-0.480065	1.39191	0.2	grey	ANKRD28	ENSG00000206560	grey
-0.393404	1.39119	0.2	grey	RUBCN	ENSG00000145016	grey
0.434367	1.39096	0.2	grey	SLC2A1	ENSG00000117394	grey
-0.290565	1.39096	0.2	grey	GLS	ENSG00000115419	grey
-0.33377	1.39019	0.2	grey	PALS1	ENSG00000072415	grey
-0.357263	1.38846	0.2	grey	USP10	ENSG00000103194	grey
-0.349681	1.38762	0.2	grey	GPSM2	ENSG00000121957	grey
-0.35166	1.38703	0.2	grey	USP16	ENSG00000156256	grey
0.470006	1.38686	0.2	grey	TFB1M	ENSG00000029639	grey
-0.46336	1.3865	0.2	grey	NEMF	ENSG00000165525	grey
-0.342852	1.38456	0.2	grey	LIN7C	ENSG00000148943	grey
-0.47081	1.38324	0.2	grey	ANGEL1	ENSG00000013523	grey
-0.287042	1.3827	0.2	grey	HARS1	ENSG00000170445	grey
-0.324847	1.38146	0.2	grey	CCT8	ENSG00000156261	grey
0.474127	1.37826	0.2	grey	ITGB2	ENSG00000160255	grey
-0.298998	1.37746	0.2	grey	FAR1	ENSG00000197601	grey
0.452001	1.37477	0.2	grey	KRT8	ENSG00000170421	grey
0.393728	1.37433	0.2	grey	ZC3H4	ENSG00000130749	grey
-0.297482	1.37383	0.2	grey	AKIRIN1	ENSG00000174574	grey
0.44	1.37332	0.2	grey	DDX54	ENSG00000123064	grey
-0.467319	1.37251	0.2	grey	METTL8	ENSG00000123600	grey
0.389131	1.37251	0.2	grey	RALY	ENSG00000125970	grey
-0.307137	1.37188	0.2	grey	COPS2	ENSG00000166200	grey
-0.432527	1.37161	0.2	grey	MIA2	ENSG00000150527	grey
0.489063	1.37112	0.2	grey	H1-2	ENSG00000187837	grey
-0.369647	1.36839	0.2	grey	DENND6A	ENSG00000174839	grey
-0.433002	1.36839	0.2	grey	SAP30L	ENSG00000164576	grey
0.386675	1.36839	0.2	grey	PLEKHG4	ENSG00000196155	grey
0.384631	1.36604	0.2	grey	CYB561	ENSG00000008283	grey
-0.454173	1.36599	0.2	grey	GPAM	ENSG00000119927	grey
-0.477539	1.36575	0.2	grey	SRFBP1	ENSG00000151304	grey
0.41334	1.36575	0.2	grey	SAT1	ENSG00000130066	grey
-0.341978	1.36556	0.2	grey	WASF1	ENSG00000112290	grey
-0.327536	1.36514	0.2	grey	RNF139	ENSG00000170881	grey
-0.375852	1.36404	0.2	grey	PPIP5K2	ENSG00000145725	grey
-0.376249	1.3615	0.2	grey	PDCD2	ENSG00000071994	grey
-0.496804	1.36099	0.2	grey	SMCHD1	ENSG00000101596	grey
0.477013	1.35831	0.2	grey	TAF1C	ENSG00000103168	grey
-0.378011	1.35786	0.2	grey	PGD	ENSG00000142657	grey
-0.355841	1.35756	0.2	grey	ISG20L2	ENSG00000143319	grey
-0.372216	1.35722	0.2	grey	GNL2	ENSG00000134697	grey
-0.343151	1.35682	0.2	grey	ITSN2	ENSG00000198399	grey
0.315214	1.35667	0.2	grey	CAV2	ENSG00000105971	grey
-0.424964	1.35661	0.2	grey	RIOK2	ENSG00000058729	grey
0.404624	1.35609	0.2	grey	TNFAIP2	ENSG00000185215	grey
-0.325834	1.3547	0.2	grey	BROX	ENSG00000162819	grey
0.430664	1.3547	0.2	grey	ZBTB25	ENSG00000089775	grey
-0.40418	1.3547	0.2	grey	CSTF2	ENSG00000101811	grey
-0.497953	1.35323	0.2	grey	DICER1	ENSG00000100697	grey
-0.397164	1.34964	0.2	grey	NKTR	ENSG00000114857	grey
-0.439057	1.34885	0.2	grey	GPATCH1	ENSG00000076650	grey
0.332095	1.34728	0.2	grey	ACAT2	ENSG00000120437	grey
-0.445748	1.34728	0.2	grey	ZNF607	ENSG00000198182	grey
-0.365578	1.34565	0.2	grey	CCDC47	ENSG00000108588	grey
-0.319364	1.34547	0.2	grey	ALDH9A1	ENSG00000143149	grey
-0.496552	1.34547	0.2	grey	SQSTM1	ENSG00000161011	grey
-0.31126	1.3451	0.2	grey	MAPK1	ENSG00000100030	grey
0.420324	1.34474	0.2	grey	ARRDC1-AS1	ENSG00000203993	grey
0.356288	1.34396	0.2	grey	SLC35C1	ENSG00000181830	grey
-0.424781	1.34377	0.2	grey	CDK17	ENSG00000059758	grey
-0.338454	1.3427	0.2	grey	PHF5A	ENSG00000100410	grey
-0.345362	1.34268	0.2	grey	ERCC3	ENSG00000163161	grey
0.456761	1.34141	0.2	grey	SYDE1	ENSG00000105137	grey
-0.317348	1.34072	0.2	grey	WLS	ENSG00000116729	grey
-0.31801	1.34072	0.2	grey	CCNYL1	ENSG00000163249	grey
-0.34978	1.33947	0.2	grey	ARNTL2	ENSG00000029153	grey
-0.378674	1.33776	0.2	grey	SHTN1	ENSG00000187164	grey
-0.348311	1.33754	0.2	grey	SLC39A9	ENSG00000029364	grey
0.377508	1.33698	0.2	grey	GPI	ENSG00000105220	grey
-0.402954	1.33682	0.2	grey	S100PBP	ENSG00000116497	grey
-0.403505	1.33529	0.2	grey	CASD1	ENSG00000127995	grey
-0.30571	1.33529	0.2	grey	PPP2R5E	ENSG00000154001	grey
-0.437844	1.33315	0.2	grey	RNF19B	ENSG00000116514	grey
0.456694	1.33294	0.2	grey	UXT	ENSG00000126756	grey
-0.331834	1.3327	0.2	grey	DARS2	ENSG00000117593	grey
0.401275	1.33263	0.2	grey	MTA1	ENSG00000182979	grey
0.366982	1.33175	0.2	grey	UBL7	ENSG00000138629	grey
-0.388588	1.33164	0.2	grey	TBK1	ENSG00000183735	grey
-0.492929	1.33122	0.2	grey	UBR1	ENSG00000159459	grey
-0.338748	1.33109	0.2	grey	ZNF263	ENSG00000006194	grey
-0.380392	1.33091	0.2	grey	SNX27	ENSG00000143376	grey
-0.282046	1.33091	0.2	grey	CHRAC1	ENSG00000104472	grey
-0.45003	1.33061	0.2	grey	YLPM1	ENSG00000119596	grey
-0.318752	1.32847	0.2	grey	FKBP1A	ENSG00000088832	grey
-0.423762	1.32797	0.2	grey	SENP5	ENSG00000119231	grey
-0.319076	1.32789	0.2	grey	SSRP1	ENSG00000149136	grey
0.444489	1.32754	0.2	grey	SLC19A1	ENSG00000173638	grey
-0.425383	1.32507	0.2	grey	ZNF106	ENSG00000103994	grey
0.440025	1.324	0.2	grey	KREMEN1	ENSG00000183762	grey
-0.474725	1.32398	0.2	grey	PPIH	ENSG00000171960	grey
-0.392858	1.32398	0.2	grey	ABCF2	ENSG00000033050	grey
0.396962	1.32398	0.2	grey	CUEDC1	ENSG00000180891	grey
-0.409057	1.32217	0.2	grey	EOGT	ENSG00000163378	grey
-0.312252	1.32164	0.2	grey	PCYT1A	ENSG00000161217	grey
-0.272703	1.32164	0.2	grey	EPDR1	ENSG00000086289	grey
0.464549	1.32164	0.2	grey	DTNA	ENSG00000134769	grey
-0.359309	1.32061	0.2	grey	CENPK	ENSG00000123219	grey
-0.324873	1.31891	0.2	grey	MRPL50	ENSG00000136897	grey
-0.39831	1.31852	0.2	grey	EFR3A	ENSG00000132294	grey
-0.415024	1.31787	0.2	grey	LPIN1	ENSG00000134324	grey
-0.471209	1.31565	0.2	grey	TSEN2	ENSG00000154743	grey
-0.331851	1.31412	0.2	grey	AZIN1	ENSG00000155096	grey
-0.433573	1.31385	0.2	grey	EXOSC6	ENSG00000223496	grey
-0.483615	1.31277	0.2	grey	CYP20A1	ENSG00000119004	grey
-0.392433	1.31277	0.2	grey	DHFR	ENSG00000228716	grey
0.465337	1.31274	0.2	grey	HFE	ENSG00000010704	grey
-0.430496	1.31211	0.2	grey	ZNF714	ENSG00000160352	grey
-0.267456	1.31206	0.2	grey	NONO	ENSG00000147140	grey
-0.373493	1.31105	0.2	grey	SLC30A7	ENSG00000162695	grey
-0.30799	1.30714	0.2	grey	TSN	ENSG00000211460	grey
0.292441	1.30714	0.2	grey	ALDH1B1	ENSG00000137124	grey
-0.267396	1.30696	0.2	grey	SFXN1	ENSG00000164466	grey
-0.301817	1.3067	0.2	grey	CARNMT1	ENSG00000156017	grey
-0.416657	1.30656	0.2	grey	ZNF317	ENSG00000130803	grey
0.473649	1.30549	0.2	grey	TKFC	ENSG00000149476	grey
0.483399	1.30531	0.2	grey	RPL13	ENSG00000167526	grey
0.477506	1.30513	0.2	grey	PCIF1	ENSG00000100982	grey
-0.331216	1.30492	0.2	grey	RARS1	ENSG00000113643	grey
-0.427833	1.30492	0.2	grey	ZMYND11	ENSG00000015171	grey
0.482308	1.30492	0.2	grey	SGTA	ENSG00000104969	grey
0.494271	1.30492	0.2	grey	S1PR5	ENSG00000180739	grey
0.32741	1.30437	0.2	grey	DGKA	ENSG00000065357	grey
-0.405112	1.30372	0.2	grey	C1orf112	ENSG00000000460	grey
-0.33992	1.30175	0.2	grey	ABCD3	ENSG00000117528	grey
-0.384535	1.30124	0.2	grey	BRMS1L	ENSG00000100916	grey
-0.262413	1.30047	0.2	grey	PPP1CC	ENSG00000186298	grey
-0.359162	1.29999	0.2	grey	DTL	ENSG00000143476	grey
-0.426182	1.29999	0.2	grey	TMEM184C	ENSG00000164168	grey
-1.23851	1.29999	0.2	grey	RFPL3S	ENSG00000205853	grey
0.650256	1.29999	0.2	grey	APOL1	ENSG00000100342	grey
-0.526699	1.2996	0.2	grey	SACS	ENSG00000151835	grey
0.507106	1.2996	0.2	grey	URB1-AS1	ENSG00000256073	grey
-0.322378	1.29936	0.2	grey	RAB23	ENSG00000112210	grey
-0.537232	1.29936	0.2	grey	MCM9	ENSG00000111877	grey
-0.336163	1.29936	0.2	grey	RRM1	ENSG00000167325	grey
1.52432	1.29936	0.2	grey	PDZK1IP1	ENSG00000162366	grey
0.611021	1.29936	0.2	grey	PWWP2B	ENSG00000171813	grey
-0.334103	1.29877	0.2	grey	CUL4B	ENSG00000158290	grey
-0.531091	1.29865	0.2	grey	SLC1A5	ENSG00000105281	grey
-0.373299	1.29854	0.2	grey	WDR75	ENSG00000115368	grey
-0.382894	1.29821	0.2	grey	UTP15	ENSG00000164338	grey
-0.794661	1.29821	0.2	grey	NKX1-2	ENSG00000229544	grey
-0.481126	1.29821	0.2	grey	ZNF382	ENSG00000161298	grey
-0.352342	1.29821	0.2	grey	AMMECR1	ENSG00000101935	grey
-0.32349	1.29796	0.2	grey	PBX3	ENSG00000167081	grey
-0.33529	1.29714	0.2	grey	TUFT1	ENSG00000143367	grey
-0.423063	1.29714	0.2	grey	SLF1	ENSG00000133302	grey
0.55478	1.29714	0.2	grey	RAB40B	ENSG00000141542	grey
0.501142	1.29686	0.2	grey	PSMD9	ENSG00000110801	grey
0.383959	1.29581	0.2	grey	NIBAN2	ENSG00000136830	grey
-0.384584	1.29581	0.2	grey	RXYLT1	ENSG00000118600	grey
0.516912	1.29486	0.2	grey	ACAP3	ENSG00000131584	grey
0.434734	1.29486	0.2	grey	HLA-A	ENSG00000206503	grey
-0.440618	1.29486	0.2	grey	CKAP5	ENSG00000175216	grey
0.46866	1.29486	0.2	grey	MSRB1	ENSG00000198736	grey
0.522663	1.29486	0.2	grey	PNPLA3	ENSG00000100344	grey
0.632521	1.29463	0.2	grey	LIPH	ENSG00000163898	grey
0.659635	1.29373	0.2	grey	RFX1	ENSG00000132005	grey
0.493285	1.29366	0.2	grey	TNFAIP8	ENSG00000145779	grey
0.411603	1.29366	0.2	grey	LGMN	ENSG00000100600	grey
0.455271	1.29335	0.2	grey	PNPO	ENSG00000108439	grey
-0.457749	1.29301	0.2	grey	LRRC8D	ENSG00000171492	grey
0.442102	1.29212	0.2	grey	BMP8B	ENSG00000116985	grey
0.635094	1.29212	0.2	grey	NINJ2-AS1	ENSG00000177406	grey
1.84419	1.2916	0.2	grey	LOC101927468	ENSG00000227733	grey
-0.54381	1.29105	0.2	grey	GDF11	ENSG00000135414	grey
-0.373842	1.29102	0.2	grey	PSMG1	ENSG00000183527	grey
0.467051	1.2905	0.2	grey	CHPF2	ENSG00000033100	grey
-0.293198	1.28969	0.2	grey	USP48	ENSG00000090686	grey
0.375485	1.28969	0.2	grey	RITA1	ENSG00000139405	grey
0.424907	1.28969	0.2	grey	G6PC3	ENSG00000141349	grey
-0.493873	1.28969	0.2	grey	ZNF45	ENSG00000124459	grey
-0.314267	1.28955	0.2	grey	PGM2	ENSG00000169299	grey
0.447352	1.28936	0.2	grey	IKBKE	ENSG00000263528	grey
0.464376	1.28888	0.2	grey	DRAP1	ENSG00000175550	grey
1.10715	1.28652	0.2	grey	CCDC74B	ENSG00000152076	grey
-0.362628	1.28652	0.2	grey	ATAD1	ENSG00000138138	grey
0.346206	1.28652	0.2	grey	BAIAP2-DT	ENSG00000226137	grey
-0.281212	1.28633	0.2	grey	UCHL5	ENSG00000116750	grey
0.691319	1.28613	0.2	grey	RALY-AS1	ENSG00000285230	grey
-0.265702	1.28436	0.2	grey	CNOT9	ENSG00000144580	grey
-0.302896	1.28357	0.2	grey	PRPF40A	ENSG00000196504	grey
0.764258	1.28357	0.2	grey	MAP2K6	ENSG00000108984	grey
1.22924	1.28287	0.2	grey	MRPS24	ENSG00000062582	grey
-0.316381	1.28287	0.2	grey	TNFRSF10B	ENSG00000120889	grey
-0.416525	1.28285	0.2	grey	C11orf54	ENSG00000182919	grey
1.336	1.28261	0.2	grey	LEMD1	ENSG00000186007	grey
-0.46086	1.28261	0.2	grey	SORL1	ENSG00000137642	grey
0.313995	1.28224	0.2	grey	SLC35C2	ENSG00000080189	grey
0.467664	1.28211	0.2	grey	SSBP3	ENSG00000157216	grey
1.91497	1.28211	0.2	grey	C2CD4C	ENSG00000183186	grey
-0.981315	1.28168	0.2	grey	LOC100128398	ENSG00000176593	grey
-0.376517	1.28141	0.2	grey	EVI5	ENSG00000067208	grey
0.394248	1.28103	0.2	grey	TGFBI	ENSG00000120708	grey
0.882956	1.28103	0.2	grey	PLAT	ENSG00000104368	grey
0.426109	1.28024	0.2	grey	SLC4A2	ENSG00000164889	grey
-0.367255	1.28024	0.2	grey	APEX1	ENSG00000100823	grey
-0.347257	1.2788	0.2	grey	RFK	ENSG00000135002	grey
-0.270532	1.2786	0.2	grey	MAPK1IP1L	ENSG00000168175	grey
-0.345994	1.27798	0.2	grey	LIMD1	ENSG00000144791	grey
-0.425263	1.27765	0.2	grey	PPIL4	ENSG00000131013	grey
1.34522	1.27765	0.2	grey	KREMEN2	ENSG00000131650	grey
-0.625189	1.27765	0.2	grey	SMG1	ENSG00000157106	grey
0.410386	1.27765	0.2	grey	TMEM259	ENSG00000182087	grey
-0.50889	1.27741	0.2	grey	CAMSAP2	ENSG00000118200	grey
1.14403	1.27741	0.2	grey	VILL	ENSG00000136059	grey
0.572367	1.27727	0.2	grey	IFIT3	ENSG00000119917	grey
0.600132	1.27709	0.2	grey	ATP6AP1L	ENSG00000205464	grey
-0.267139	1.27703	0.2	grey	CSNK2A1	ENSG00000101266	grey
0.364369	1.276	0.2	grey	FRMD8	ENSG00000126391	grey
-0.321474	1.27583	0.2	grey	CCDC117	ENSG00000159873	grey
-0.294785	1.27549	0.2	grey	PPP2R5A	ENSG00000066027	grey
-0.289814	1.27428	0.2	grey	HNRNPH3	ENSG00000096746	grey
-0.481426	1.27394	0.2	grey	PTPN11	ENSG00000179295	grey
0.513211	1.27287	0.2	grey	KAZALD1	ENSG00000107821	grey
0.389941	1.27287	0.2	grey	PPP6R2	ENSG00000100239	grey
-0.634802	1.27202	0.2	grey	UBR3	ENSG00000144357	grey
0.647516	1.2718	0.2	grey	VSIG10L	ENSG00000186806	grey
-0.455178	1.27111	0.2	grey	SHPRH	ENSG00000146414	grey
-0.25598	1.27102	0.2	grey	SPTLC1	ENSG00000090054	grey
-0.309379	1.27047	0.2	grey	SMARCA5	ENSG00000153147	grey
0.328391	1.27003	0.2	grey	KIAA0930	ENSG00000100364	grey
0.493499	1.26966	0.2	grey	ADCY7	ENSG00000121281	grey
0.740067	1.26952	0.2	grey	MFAP2	ENSG00000117122	grey
-0.62127	1.26899	0.2	grey	ZNF888	ENSG00000213793	grey
0.458645	1.26853	0.2	grey	PTPRF	ENSG00000142949	grey
0.407879	1.26771	0.2	grey	C11orf45	ENSG00000174370	grey
-0.33925	1.26771	0.2	grey	ADAL	ENSG00000168803	grey
0.638119	1.26545	0.2	grey	QTRT1	ENSG00000213339	grey
-0.511388	1.26426	0.2	grey	BRCA2	ENSG00000139618	grey
-0.409117	1.26358	0.2	grey	PSMA3-AS1	ENSG00000257621	grey
0.582648	1.26313	0.2	grey	RIN3	ENSG00000100599	grey
-0.405651	1.26306	0.2	grey	CIP2A	ENSG00000163507	grey
-0.359334	1.26248	0.2	grey	SF3B1	ENSG00000115524	grey
-0.360191	1.26216	0.2	grey	IDH3A	ENSG00000166411	grey
0.467194	1.26216	0.2	grey	SLC16A5	ENSG00000170190	grey
-0.333914	1.26204	0.2	grey	TOR1AIP2	ENSG00000169905	grey
0.611916	1.26194	0.2	grey	GLYCTK	ENSG00000168237	grey
-0.518602	1.26125	0.2	grey	ZNF518B	ENSG00000178163	grey
1.29321	1.26125	0.2	grey	LRRC29	ENSG00000125122	grey
-0.426133	1.26125	0.2	grey	DNAJC24	ENSG00000170946	grey
0.740756	1.26018	0.2	grey	TRAPPC12	ENSG00000171853	grey
-0.295741	1.2601	0.2	grey	TWF1	ENSG00000151239	grey
1.14083	1.25943	0.2	grey	AP3B2	ENSG00000103723	grey
-0.259012	1.25843	0.2	grey	ROCK1	ENSG00000067900	grey
-0.360471	1.25707	0.2	grey	ZKSCAN5	ENSG00000196652	grey
2.09537	1.25707	0.2	grey	TPBGL	ENSG00000261594	grey
-0.310176	1.25707	0.2	grey	ZNF397	ENSG00000186812	grey
-0.256961	1.25705	0.2	grey	SRP54	ENSG00000100883	grey
-0.372146	1.25704	0.2	grey	C21orf91	ENSG00000154642	grey
1.08444	1.25675	0.2	grey	MESP1	ENSG00000166823	grey
0.39027	1.25603	0.2	grey	KIAA2013	ENSG00000116685	grey
-0.356731	1.25603	0.2	grey	AIMP1	ENSG00000164022	grey
-0.312439	1.25569	0.2	grey	ASCC1	ENSG00000138303	grey
0.540792	1.25569	0.2	grey	ABCA3	ENSG00000167972	grey
1.21712	1.25551	0.2	grey	ADCY5	ENSG00000173175	grey
0.492632	1.25456	0.2	grey	PGAP3	ENSG00000161395	grey
-0.282668	1.25337	0.2	grey	RPRD1A	ENSG00000141425	grey
0.416729	1.25337	0.2	grey	SLC2A10	ENSG00000197496	grey
-0.405376	1.25273	0.2	grey	ZZZ3	ENSG00000036549	grey
-0.504933	1.25254	0.2	grey	NUP98	ENSG00000110713	grey
-0.623142	1.25232	0.2	grey	SH3RF2	ENSG00000156463	grey
-0.495685	1.25036	0.2	grey	FAM200B	ENSG00000237765	grey
-0.286313	1.25036	0.2	grey	PSMC2	ENSG00000161057	grey
0.828449	1.24978	0.2	grey	KCTD19	ENSG00000168676	grey
0.549571	1.24977	0.2	grey	NSUN5	ENSG00000130305	grey
0.394766	1.24973	0.2	grey	ETNK2	ENSG00000143845	grey
0.359793	1.2497	0.2	grey	GRK2	ENSG00000173020	grey
-0.358534	1.24944	0.2	grey	ELOA	ENSG00000011007	grey
0.495133	1.24935	0.2	grey	IFRD2	ENSG00000214706	grey
0.391655	1.24767	0.2	grey	PTPA	ENSG00000119383	grey
-0.372159	1.24722	0.2	grey	OTULIN	ENSG00000154124	grey
-0.396672	1.24608	0.2	grey	MCL1	ENSG00000143384	grey
0.441328	1.24573	0.2	grey	AMIGO1	ENSG00000181754	grey
-0.329192	1.2452	0.2	grey	TMEM209	ENSG00000146842	grey
0.557872	1.2452	0.2	grey	SLC25A29	ENSG00000197119	grey
1.50196	1.2433	0.2	grey	PCSK1N	ENSG00000102109	grey
1.06099	1.24305	0.2	grey	ENHO	ENSG00000168913	grey
-0.792027	1.24304	0.2	grey	ZNNT1	ENSG00000261087	grey
-0.497508	1.24304	0.2	grey	CNTRL	ENSG00000119397	grey
-0.390804	1.24282	0.2	grey	CTSK	ENSG00000143387	grey
0.437683	1.24282	0.2	grey	PNKD	ENSG00000127838	grey
0.405357	1.24282	0.2	grey	APEH	ENSG00000164062	grey
-0.440863	1.24282	0.2	grey	STXBP5	ENSG00000164506	grey
-0.492921	1.24282	0.2	grey	ZCCHC14	ENSG00000140948	grey
0.431409	1.24189	0.2	grey	SNX33	ENSG00000173548	grey
-0.404511	1.2409	0.2	grey	TOP2B	ENSG00000077097	grey
-0.304413	1.24084	0.2	grey	INTS13	ENSG00000064102	grey
-0.345826	1.24041	0.2	grey	TRIM37	ENSG00000108395	grey
1.53863	1.23976	0.2	grey	SAMD11	ENSG00000187634	grey
-0.506147	1.23976	0.2	grey	ZNF354C	ENSG00000177932	grey
1.2189	1.23961	0.2	grey	ZMYND10	ENSG00000004838	grey
0.474484	1.23894	0.2	grey	PSMG3	ENSG00000157778	grey
-0.470361	1.23894	0.2	grey	ACADSB	ENSG00000196177	grey
-0.485159	1.23839	0.2	grey	IL6ST	ENSG00000134352	grey
0.724661	1.23839	0.2	grey	DEPTOR	ENSG00000155792	grey
-0.282986	1.23839	0.2	grey	FKBP4	ENSG00000004478	grey
-0.349256	1.23815	0.2	grey	SPDL1	ENSG00000040275	grey
-0.494835	1.2374	0.2	grey	RSL24D1	ENSG00000137876	grey
-0.389397	1.23695	0.2	grey	PDE4D	ENSG00000113448	grey
1.65016	1.23688	0.2	grey	CREB3L1	ENSG00000157613	grey
-0.358559	1.23677	0.2	grey	PRDX1	ENSG00000117450	grey
0.8116	1.23658	0.2	grey	ARID5A	ENSG00000196843	grey
-0.406636	1.23648	0.2	grey	CTH	ENSG00000116761	grey
0.366984	1.23493	0.2	grey	ITM2C	ENSG00000135916	grey
-0.383647	1.23486	0.2	grey	SLK	ENSG00000065613	grey
0.383046	1.23486	0.2	grey	NXN	ENSG00000167693	grey
0.539411	1.23412	0.2	grey	RIPK4	ENSG00000183421	grey
-0.64604	1.23411	0.2	grey	SLC12A2	ENSG00000064651	grey
-0.516304	1.23407	0.2	grey	NXF1	ENSG00000162231	grey
-0.420822	1.23247	0.2	grey	LNPEP	ENSG00000113441	grey
-0.464114	1.23209	0.2	grey	GRB10	ENSG00000106070	grey
-0.605306	1.2318	0.2	grey	SLC19A2	ENSG00000117479	grey
0.603971	1.2318	0.2	grey	OSBPL7	ENSG00000006025	grey
0.417487	1.2318	0.2	grey	RRBP1	ENSG00000125844	grey
1.65502	1.2318	0.2	grey	JPH2	ENSG00000149596	grey
0.404211	1.2318	0.2	grey	RWDD2B	ENSG00000156253	grey
1.39312	1.23179	0.2	grey	ILDR1	ENSG00000145103	grey
-0.341191	1.23177	0.2	grey	DIS3	ENSG00000083520	grey
1.04052	1.2313	0.2	grey	PPP2R3B	ENSG00000273850	grey
0.472181	1.23054	0.2	grey	CASKIN2	ENSG00000177303	grey
0.453738	1.23029	0.2	grey	RPL13A	ENSG00000142541	grey
-0.297195	1.22832	0.2	grey	SLC5A6	ENSG00000138074	grey
0.664309	1.22832	0.2	grey	KCNK15	ENSG00000124249	grey
-0.316335	1.22766	0.2	grey	THAP9-AS1	ENSG00000251022	grey
0.764256	1.22755	0.2	grey	LINC01503	ENSG00000233901	grey
0.699222	1.22755	0.2	grey	MCRIP2	ENSG00000172366	grey
0.685604	1.22734	0.2	grey	NPHP4	ENSG00000131697	grey
-0.394749	1.22734	0.2	grey	PDE3B	ENSG00000152270	grey
0.468537	1.22734	0.2	grey	EME2	ENSG00000197774	grey
-0.350964	1.22729	0.2	grey	OTUD6B	ENSG00000155100	grey
1.66463	1.22642	0.2	grey	IGLON5	ENSG00000142549	grey
-0.477808	1.2261	0.2	grey	ZBTB21	ENSG00000173276	grey
-0.47563	1.22538	0.2	grey	CCDC93	ENSG00000125633	grey
-0.375741	1.22538	0.2	grey	NSUN2	ENSG00000037474	grey
0.289178	1.22538	0.2	grey	MGAT1	ENSG00000131446	grey
0.470828	1.22524	0.2	grey	HIP1R	ENSG00000130787	grey
-0.599888	1.22506	0.2	grey	CDC25A	ENSG00000164045	grey
1.40763	1.22506	0.2	grey	LOC441204	ENSG00000214870	grey
-0.504382	1.22506	0.2	grey	ATM	ENSG00000149311	grey
1.01813	1.2247	0.2	grey	RNF223	ENSG00000237330	grey
-0.805259	1.2247	0.2	grey	GJB2	ENSG00000165474	grey
0.942447	1.2247	0.2	grey	PSMB10	ENSG00000205220	grey
-0.353751	1.22417	0.2	grey	GLRX3	ENSG00000108010	grey
-0.743736	1.22351	0.2	grey	AASS	ENSG00000008311	grey
0.736196	1.22351	0.2	grey	BOP1	ENSG00000261236	grey
-0.494823	1.22336	0.2	grey	2002-08-01	ENSG00000123908	grey
-0.41781	1.22326	0.2	grey	ATP2A2	ENSG00000174437	grey
0.833875	1.2207	0.2	grey	AOX1	ENSG00000138356	grey
-0.612352	1.21964	0.2	grey	ZFP14	ENSG00000142065	grey
0.892953	1.21964	0.2	grey	SEC14L6	ENSG00000214491	grey
-0.390129	1.21935	0.2	grey	TRIM24	ENSG00000122779	grey
-0.281407	1.21935	0.2	grey	NUDT21	ENSG00000167005	grey
0.528511	1.21935	0.2	grey	ZNF428	ENSG00000131116	grey
0.458677	1.21801	0.2	grey	MRPS34	ENSG00000074071	grey
0.410826	1.21785	0.2	grey	SHISA5	ENSG00000164054	grey
-0.246198	1.21749	0.2	grey	SLC25A21	ENSG00000183032	grey
0.728394	1.21598	0.2	grey	NPR1	ENSG00000169418	grey
-0.383196	1.21598	0.2	grey	LARP1	ENSG00000155506	grey
0.47831	1.21576	0.2	grey	RASSF4	ENSG00000107551	grey
-0.47762	1.21576	0.2	grey	LINC01278	ENSG00000235437	grey
-0.42029	1.21541	0.2	grey	MOSPD1	ENSG00000101928	grey
-0.523667	1.21524	0.2	grey	KIF1B	ENSG00000054523	grey
-0.264346	1.21524	0.2	grey	RACGAP1	ENSG00000161800	grey
-0.462379	1.21524	0.2	grey	MTRF1	ENSG00000120662	grey
0.856698	1.21524	0.2	grey	TMEM231	ENSG00000205084	grey
-0.365642	1.215	0.2	grey	PPP4R3B	ENSG00000275052	grey
-0.329788	1.215	0.2	grey	CASP3	ENSG00000164305	grey
-0.255844	1.215	0.2	grey	C6orf62	ENSG00000112308	grey
0.414072	1.215	0.2	grey	ZCCHC24	ENSG00000165424	grey
0.725301	1.215	0.2	grey	SBK1	ENSG00000188322	grey
-0.42244	1.21498	0.2	grey	DPP8	ENSG00000074603	grey
0.481117	1.21463	0.2	grey	SPINT2	ENSG00000167642	grey
0.360367	1.21399	0.2	grey	PLOD3	ENSG00000106397	grey
0.633574	1.21399	0.2	grey	PLEKHF1	ENSG00000166289	grey
0.415019	1.21206	0.2	grey	CTNNBIP1	ENSG00000178585	grey
-0.559651	1.21179	0.2	grey	ZNF440	ENSG00000171295	grey
-0.314047	1.2117	0.2	grey	FBXO33	ENSG00000165355	grey
0.433533	1.21094	0.2	grey	TRAPPC1	ENSG00000170043	grey
0.702628	1.21089	0.2	grey	NPDC1	ENSG00000107281	grey
0.562488	1.21082	0.2	grey	PKIG	ENSG00000168734	grey
-1.6057	1.21075	0.2	grey	SNORA14B	ENSG00000207181	grey
0.454594	1.21072	0.2	grey	DGCR2	ENSG00000070413	grey
0.415737	1.21072	0.2	grey	ARHGEF9	ENSG00000131089	grey
0.456715	1.21068	0.2	grey	LSS	ENSG00000160285	grey
0.337559	1.21059	0.2	grey	HPCAL1	ENSG00000115756	grey
-0.445824	1.21059	0.2	grey	TRAM2	ENSG00000065308	grey
-0.494284	1.21015	0.2	grey	NIN	ENSG00000100503	grey
-0.289588	1.20996	0.2	grey	SPAG5	ENSG00000076382	grey
-0.403297	1.20909	0.2	grey	PTPN14	ENSG00000152104	grey
0.553635	1.20873	0.2	grey	PRX	ENSG00000105227	grey
0.542426	1.20864	0.2	grey	DHODH	ENSG00000102967	grey
0.617082	1.20851	0.2	grey	GAS7	ENSG00000007237	grey
-0.359506	1.20842	0.2	grey	FASTKD1	ENSG00000138399	grey
-0.29878	1.20782	0.2	grey	TM9SF3	ENSG00000077147	grey
-0.429506	1.20661	0.2	grey	SFMBT1	ENSG00000163935	grey
-0.42898	1.20625	0.2	grey	ERCC4	ENSG00000175595	grey
-0.298892	1.20617	0.2	grey	PSME3	ENSG00000131467	grey
-0.992319	1.2061	0.2	grey	POLN	ENSG00000130997	grey
0.563213	1.2061	0.2	grey	PHPT1	ENSG00000054148	grey
1.02768	1.20605	0.2	grey	TMEM140	ENSG00000146859	grey
-0.362694	1.20605	0.2	grey	PPP2R1B	ENSG00000137713	grey
0.657613	1.20588	0.2	grey	DOHH	ENSG00000129932	grey
0.470928	1.20586	0.2	grey	TOM1L2	ENSG00000175662	grey
-0.515477	1.20554	0.2	grey	KLHL15	ENSG00000174010	grey
-0.381432	1.20532	0.2	grey	FBXO3	ENSG00000110429	grey
0.720401	1.20532	0.2	grey	SULT4A1	ENSG00000130540	grey
-0.33638	1.20497	0.2	grey	SHQ1	ENSG00000144736	grey
-0.310851	1.20496	0.2	grey	ATP6V1C1	ENSG00000155097	grey
-0.485625	1.20421	0.2	grey	NIPBL	ENSG00000164190	grey
0.902773	1.20421	0.2	grey	ATP1A3	ENSG00000105409	grey
-0.45505	1.2025	0.2	grey	LIFR	ENSG00000113594	grey
1.16111	1.2013	0.2	grey	CCDC184	ENSG00000177875	grey
0.507749	1.20126	0.2	grey	INPP5J	ENSG00000185133	grey
0.539577	1.20084	0.2	grey	SH3TC1	ENSG00000125089	grey
-0.268134	1.20056	0.2	grey	NIP7	ENSG00000132603	grey
1.1955	1.20039	0.2	grey	RPS3P5	ENSG00000219755	grey
-0.431022	1.19806	0.2	grey	CEP85	ENSG00000130695	grey
-0.379813	1.19806	0.2	grey	UTP25	ENSG00000117597	grey
0.396547	1.19806	0.2	grey	LPCAT4	ENSG00000176454	grey
0.458828	1.19806	0.2	grey	SRPX	ENSG00000101955	grey
-0.477079	1.19741	0.2	grey	ZNF107	ENSG00000196247	grey
-0.433597	1.19735	0.2	grey	MAP3K4	ENSG00000085511	grey
0.502876	1.1971	0.2	grey	PIN1	ENSG00000127445	grey
-0.410343	1.19653	0.2	grey	DNM1L	ENSG00000087470	grey
-0.434989	1.19633	0.2	grey	ZNF131	ENSG00000172262	grey
-0.458347	1.19633	0.2	grey	DDX3X	ENSG00000215301	grey
0.553392	1.19603	0.2	grey	ENDOV	ENSG00000173818	grey
-0.326822	1.19602	0.2	grey	CD2BP2	ENSG00000169217	grey
-0.379027	1.19596	0.2	grey	ESCO1	ENSG00000141446	grey
0.939945	1.19498	0.2	grey	DEF6	ENSG00000023892	grey
1.09188	1.19498	0.2	grey	GRIN2D	ENSG00000105464	grey
-0.236369	1.19487	0.2	grey	GDI2	ENSG00000057608	grey
-0.316552	1.19437	0.2	grey	NASP	ENSG00000132780	grey
-0.300256	1.19437	0.2	grey	NCKAP1	ENSG00000061676	grey
-0.317339	1.19409	0.2	grey	ARHGAP19	ENSG00000213390	grey
-0.439595	1.19288	0.2	grey	ARV1	ENSG00000173409	grey
1.68223	1.19288	0.2	grey	LRRC43	ENSG00000158113	grey
-0.527788	1.19251	0.2	grey	CEP128	ENSG00000100629	grey
1.32903	1.19251	0.2	grey	TMEM238	ENSG00000233493	grey
-0.349072	1.1925	0.2	grey	CFAP97	ENSG00000164323	grey
-0.42367	1.19236	0.2	grey	STRADB	ENSG00000082146	grey
0.623795	1.19223	0.2	grey	BRSK2	ENSG00000174672	grey
-0.333785	1.19115	0.2	grey	SGO2	ENSG00000163535	grey
0.390369	1.19115	0.2	grey	DMPK	ENSG00000104936	grey
-0.936537	1.1907	0.2	grey	KIAA0319	ENSG00000137261	grey
0.89047	1.19043	0.2	grey	GIPC3	ENSG00000179855	grey
-0.628566	1.18986	0.2	grey	PPP1R12B	ENSG00000077157	grey
0.62023	1.18986	0.2	grey	ZBTB42	ENSG00000179627	grey
0.459505	1.18986	0.2	grey	ZNF710	ENSG00000140548	grey
0.438876	1.18986	0.2	grey	TNFRSF12A	ENSG00000006327	grey
0.517602	1.18986	0.2	grey	CTSB	ENSG00000285132	grey
-0.446006	1.18924	0.2	grey	ARHGEF11	ENSG00000132694	grey
-0.272255	1.18842	0.2	grey	RPL31P11	ENSG00000213075	grey
0.653155	1.18842	0.2	grey	RPTOR	ENSG00000141564	grey
-0.283779	1.18816	0.2	grey	CSTF3	ENSG00000176102	grey
-0.481472	1.18816	0.2	grey	SPAG9	ENSG00000008294	grey
-0.470116	1.18771	0.2	grey	SETD7	ENSG00000145391	grey
-0.285894	1.18771	0.2	grey	MAPK14	ENSG00000112062	grey
1.84655	1.18771	0.2	grey	LOC254896	ENSG00000284948	grey
-0.476578	1.18659	0.2	grey	MCOLN2	ENSG00000153898	grey
0.387497	1.18659	0.2	grey	FBXO41	ENSG00000163013	grey
-0.333672	1.18659	0.2	grey	FASTKD2	ENSG00000118246	grey
0.470265	1.18627	0.2	grey	CTSH	ENSG00000103811	grey
-0.463643	1.18611	0.2	grey	TRMT13	ENSG00000122435	grey
0.755278	1.18559	0.2	grey	RNF150	ENSG00000170153	grey
-0.386458	1.18543	0.2	grey	RNF207	ENSG00000158286	grey
0.46067	1.18543	0.2	grey	GMPR	ENSG00000137198	grey
0.850405	1.18543	0.2	grey	HHIPL1	ENSG00000182218	grey
-0.462554	1.18543	0.2	grey	PLAGL2	ENSG00000126003	grey
0.423625	1.18543	0.2	grey	TCEAL3	ENSG00000196507	grey
0.584251	1.18424	0.2	grey	TMEM150C	ENSG00000249242	grey
-0.427682	1.18406	0.2	grey	ZNF302	ENSG00000089335	grey
0.755445	1.18383	0.2	grey	PLEKHG1	ENSG00000120278	grey
0.498559	1.18315	0.2	grey	DCAF4	ENSG00000119599	grey
0.443293	1.18253	0.2	grey	MICAL1	ENSG00000135596	grey
0.379976	1.18237	0.2	grey	SH3BGRL3	ENSG00000142669	grey
-0.439067	1.1819	0.2	grey	NUP160	ENSG00000030066	grey
0.480004	1.1819	0.2	grey	XAB2	ENSG00000076924	grey
0.787013	1.18175	0.2	grey	ITGB8	ENSG00000105855	grey
0.770806	1.18151	0.2	grey	UQCC3	ENSG00000204922	grey
-0.33285	1.18151	0.2	grey	EIF3J	ENSG00000104131	grey
-0.417612	1.1815	0.2	grey	POLR3F	ENSG00000132664	grey
-0.44686	1.18134	0.2	grey	CLN6	ENSG00000128973	grey
-0.27908	1.1811	0.2	grey	SNAP29	ENSG00000099940	grey
-0.371111	1.18016	0.2	grey	KIF20B	ENSG00000138182	grey
-0.369174	1.17956	0.2	grey	MCOLN3	ENSG00000055732	grey
0.843688	1.17956	0.2	grey	IGSF9	ENSG00000085552	grey
0.366424	1.17956	0.2	grey	MFSD12	ENSG00000161091	grey
-0.523545	1.17941	0.2	grey	ZNF766	ENSG00000196214	grey
0.84083	1.17864	0.2	grey	S100A3	ENSG00000188015	grey
0.308627	1.17837	0.2	grey	GRINA	ENSG00000178719	grey
0.378682	1.17837	0.2	grey	VAV2	ENSG00000160293	grey
-0.321315	1.17817	0.2	grey	HYLS1	ENSG00000198331	grey
-0.540202	1.17817	0.2	grey	NAA25	ENSG00000111300	grey
0.766973	1.17817	0.2	grey	ATP1B2	ENSG00000129244	grey
-0.343159	1.17816	0.2	grey	HAUS6	ENSG00000147874	grey
-0.394314	1.17684	0.2	grey	SENP6	ENSG00000112701	grey
0.723033	1.17669	0.2	grey	PDE2A	ENSG00000186642	grey
-0.504025	1.17533	0.2	grey	FBXO43	ENSG00000156509	grey
1.60638	1.17533	0.2	grey	ITGAX	ENSG00000140678	grey
-0.355185	1.17389	0.2	grey	TACC1	ENSG00000147526	grey
0.469628	1.17379	0.2	grey	CCDC69	ENSG00000198624	grey
0.437164	1.17379	0.2	grey	TBKBP1	ENSG00000198933	grey
0.614672	1.17368	0.2	grey	CD82	ENSG00000085117	grey
-0.331057	1.17201	0.2	grey	CNST	ENSG00000162852	grey
-0.29388	1.17136	0.2	grey	DESI1	ENSG00000100418	grey
-0.520355	1.17104	0.2	grey	WRN	ENSG00000165392	grey
0.670073	1.17025	0.2	grey	FA2H	ENSG00000103089	grey
-0.410647	1.17018	0.2	grey	CD55	ENSG00000196352	grey
-0.349926	1.17017	0.2	grey	ZNF232	ENSG00000167840	grey
0.4012	1.1698	0.2	grey	NAGPA	ENSG00000103174	grey
0.480713	1.16956	0.2	grey	HEMK1	ENSG00000114735	grey
-0.457493	1.16922	0.2	grey	ZKSCAN2	ENSG00000155592	grey
0.379688	1.1691	0.2	grey	ATRAID	ENSG00000138085	grey
-0.376238	1.16902	0.2	grey	WASHC5	ENSG00000164961	grey
0.577558	1.16888	0.2	grey	C1R	ENSG00000159403	grey
-0.347895	1.16826	0.2	grey	COA7	ENSG00000162377	grey
-0.304275	1.16826	0.2	grey	RRP15	ENSG00000067533	grey
-0.448741	1.16826	0.2	grey	ZXDB	ENSG00000198455	grey
-0.748636	1.1676	0.2	grey	FRRS1	ENSG00000156869	grey
-0.293802	1.16748	0.2	grey	CEPT1	ENSG00000134255	grey
0.461218	1.16748	0.2	grey	RHOC	ENSG00000155366	grey
1.25711	1.16748	0.2	grey	RAPGEF4	ENSG00000091428	grey
-0.342189	1.16748	0.2	grey	ZNF800	ENSG00000048405	grey
0.444838	1.16748	0.2	grey	SLC38A10	ENSG00000157637	grey
-0.379589	1.16742	0.2	grey	WASHC4	ENSG00000136051	grey
0.780332	1.16742	0.2	grey	SLC37A4	ENSG00000281500	grey
-0.419866	1.16715	0.2	grey	WDR36	ENSG00000134987	grey
0.774	1.16701	0.2	grey	FEZF1-AS1	ENSG00000230316	grey
-1.03501	1.16701	0.2	grey	HOXB4	ENSG00000182742	grey
0.464268	1.167	0.2	grey	CELSR1	ENSG00000075275	grey
-0.435689	1.16672	0.2	grey	CENPN	ENSG00000166451	grey
0.366399	1.16672	0.2	grey	DBNDD1	ENSG00000003249	grey
-0.342996	1.16623	0.2	grey	CIAO1	ENSG00000144021	grey
-0.288431	1.16623	0.2	grey	MCM6	ENSG00000076003	grey
-0.316366	1.16623	0.2	grey	DDX5	ENSG00000108654	grey
-0.40021	1.16556	0.2	grey	BMS1	ENSG00000165733	grey
0.502548	1.1652	0.2	grey	C20orf27	ENSG00000101220	grey
0.60993	1.16314	0.2	grey	WNK2	ENSG00000165238	grey
-0.474095	1.16314	0.2	grey	DLEU1	ENSG00000176124	grey
0.451371	1.16314	0.2	grey	FLYWCH1	ENSG00000059122	grey
1.22317	1.16291	0.2	grey	ADRA2C	ENSG00000184160	grey
-0.385705	1.16245	0.2	grey	ERAP1	ENSG00000164307	grey
-0.370565	1.16218	0.2	grey	WARS2-AS1	ENSG00000231365	grey
1.22981	1.16188	0.2	grey	ALG1L	ENSG00000189366	grey
-0.392273	1.16149	0.2	grey	GNA13	ENSG00000120063	grey
-0.300929	1.16143	0.2	grey	RUVBL1	ENSG00000175792	grey
0.544982	1.16135	0.2	grey	HDHD5	ENSG00000069998	grey
-0.298777	1.16092	0.2	grey	SACM1L	ENSG00000211456	grey
-0.30274	1.16091	0.2	grey	TRIP13	ENSG00000071539	grey
-0.427531	1.16091	0.2	grey	CKMT2-AS1	ENSG00000247572	grey
-0.337935	1.16091	0.2	grey	M6PR	ENSG00000003056	grey
-0.291006	1.16087	0.2	grey	GNAQ	ENSG00000156052	grey
-0.331207	1.16087	0.2	grey	KIF18A	ENSG00000121621	grey
1.00622	1.16087	0.2	grey	PRR5L	ENSG00000135362	grey
-0.967876	1.16087	0.2	grey	AVIL	ENSG00000135407	grey
0.715136	1.16068	0.2	grey	TONSL	ENSG00000160949	grey
0.562926	1.15993	0.2	grey	TSPAN2	ENSG00000134198	grey
0.272254	1.15983	0.2	grey	DARS1	ENSG00000115866	grey
-0.312151	1.15969	0.2	grey	PA2G4	ENSG00000170515	grey
0.729111	1.15811	0.2	grey	STMN3	ENSG00000197457	grey
0.876237	1.15761	0.2	grey	TDRKH-AS1	ENSG00000203288	grey
1.76865	1.15761	0.2	grey	C4orf47	ENSG00000205129	grey
-0.42632	1.15761	0.2	grey	DCP2	ENSG00000172795	grey
0.538723	1.15761	0.2	grey	ABCB8	ENSG00000197150	grey
-0.263867	1.15761	0.2	grey	ATP6V1B2	ENSG00000147416	grey
0.380643	1.15761	0.2	grey	TMEM184B	ENSG00000198792	grey
-0.334145	1.15735	0.2	grey	PITPNA	ENSG00000174238	grey
0.517191	1.15724	0.2	grey	P2RY6	ENSG00000171631	grey
-0.32961	1.15724	0.2	grey	RBM19	ENSG00000122965	grey
-0.412391	1.15724	0.2	grey	ZNF268	ENSG00000090612	grey
0.516577	1.15724	0.2	grey	SH2D3A	ENSG00000125731	grey
-0.349584	1.15695	0.2	grey	LRIF1	ENSG00000121931	grey
-0.36161	1.15695	0.2	grey	NUP35	ENSG00000163002	grey
-0.307658	1.15674	0.2	grey	SLC25A40	ENSG00000075303	grey
0.636322	1.15662	0.2	grey	GHR	ENSG00000112964	grey
-0.350582	1.15592	0.2	grey	ALDH5A1	ENSG00000112294	grey
-0.230118	1.15592	0.2	grey	GOT2	ENSG00000125166	grey
0.53115	1.15436	0.2	grey	PELI3	ENSG00000174516	grey
0.426235	1.15436	0.2	grey	MED15	ENSG00000099917	grey
0.478462	1.15436	0.2	grey	SLC6A8	ENSG00000130821	grey
-0.507508	1.15427	0.2	grey	ZBTB40	ENSG00000184677	grey
0.380877	1.15355	0.2	grey	CPE	ENSG00000109472	grey
0.514034	1.15355	0.2	grey	NREP	ENSG00000134986	grey
-0.288066	1.15355	0.2	grey	SMG9	ENSG00000105771	grey
-0.295151	1.15345	0.2	grey	MTREX	ENSG00000039123	grey
-0.300824	1.15345	0.2	grey	MTMR6	ENSG00000139505	grey
-0.488838	1.1532	0.2	grey	ZNF461	ENSG00000197808	grey
-0.333802	1.15251	0.2	grey	LIMS1	ENSG00000169756	grey
1.73374	1.15251	0.2	grey	SCN2A	ENSG00000136531	grey
-0.411986	1.15251	0.2	grey	EPB41L2	ENSG00000079819	grey
0.32781	1.15246	0.2	grey	FAM102A	ENSG00000167106	grey
-0.347088	1.15214	0.2	grey	CUL1	ENSG00000055130	grey
0.484049	1.15144	0.2	grey	OAZ1	ENSG00000104904	grey
-0.31295	1.15113	0.2	grey	CEP78	ENSG00000148019	grey
-0.554196	1.15113	0.2	grey	FKTN	ENSG00000106692	grey
-0.327964	1.15045	0.2	grey	CADM1	ENSG00000182985	grey
0.755812	1.15028	0.2	grey	TMEM175	ENSG00000127419	grey
0.460615	1.14993	0.2	grey	TAB1	ENSG00000100324	grey
-0.35826	1.14971	0.2	grey	TNPO3	ENSG00000064419	grey
0.640613	1.1496	0.2	grey	DNAL4	ENSG00000100246	grey
-0.325663	1.14927	0.2	grey	TEX261	ENSG00000144043	grey
-0.23386	1.14927	0.2	grey	UBA2	ENSG00000126261	grey
0.437278	1.14875	0.2	grey	ADAM15	ENSG00000143537	grey
0.417208	1.14774	0.2	grey	RPS15	ENSG00000115268	grey
0.449496	1.14759	0.2	grey	CST3	ENSG00000101439	grey
-0.32739	1.14598	0.2	grey	SMAD5	ENSG00000113658	grey
-0.41366	1.14598	0.2	grey	ZNF318	ENSG00000171467	grey
-0.32067	1.14593	0.2	grey	C12orf29	ENSG00000133641	grey
0.705845	1.14476	0.2	grey	NEDD9	ENSG00000111859	grey
0.509745	1.14476	0.2	grey	POLR2I	ENSG00000105258	grey
0.42446	1.1442	0.2	grey	ECHDC2	ENSG00000121310	grey
-0.419821	1.14332	0.2	grey	LARP1B	ENSG00000138709	grey
-0.393175	1.14291	0.2	grey	TRIM59	ENSG00000213186	grey
0.358214	1.14291	0.2	grey	CLMN	ENSG00000165959	grey
0.856144	1.14271	0.2	grey	TMEM160	ENSG00000130748	grey
1.27244	1.14254	0.2	grey	SAMD14	ENSG00000167100	grey
2.05121	1.14246	0.2	grey	LOC105371899	ENSG00000267568	grey
-0.421669	1.14243	0.2	grey	ZNF529	ENSG00000186020	grey
0.405237	1.14243	0.2	grey	WDR4	ENSG00000160193	grey
-0.309041	1.14223	0.2	grey	STT3B	ENSG00000163527	grey
-0.4749	1.14223	0.2	grey	STAG1	ENSG00000118007	grey
1.2211	1.14223	0.2	grey	TRPV4	ENSG00000111199	grey
-0.456855	1.14223	0.2	grey	VPS13C	ENSG00000129003	grey
0.389535	1.14186	0.2	grey	RPL27A	ENSG00000166441	grey
0.92855	1.14186	0.2	grey	PHOSPHO1	ENSG00000173868	grey
1.86039	1.14172	0.2	grey	FAM166C	ENSG00000173557	grey
-0.381595	1.14033	0.2	grey	VPS33A	ENSG00000139719	grey
-0.340672	1.14022	0.2	grey	NEK4	ENSG00000114904	grey
0.581167	1.13995	0.2	grey	PKMYT1	ENSG00000127564	grey
1.28889	1.13955	0.2	grey	SNX32	ENSG00000172803	grey
-0.377772	1.13858	0.2	grey	CLTC	ENSG00000141367	grey
0.495247	1.13826	0.2	grey	LAMTOR2	ENSG00000116586	grey
-0.585655	1.13826	0.2	grey	YOD1	ENSG00000180667	grey
0.72206	1.13781	0.2	grey	WNT9A	ENSG00000143816	grey
-0.309304	1.13764	0.2	grey	ZHX1	ENSG00000165156	grey
-0.417309	1.13734	0.2	grey	CAPRIN2	ENSG00000110888	grey
-1.33592	1.13734	0.2	grey	LINC01730	ENSG00000275491	grey
-0.479863	1.13726	0.2	grey	CRISPLD2	ENSG00000103196	grey
-0.407656	1.13724	0.2	grey	RDH10	ENSG00000121039	grey
0.262122	1.13697	0.2	grey	PCBP1	ENSG00000169564	grey
-0.386736	1.13669	0.2	grey	DROSHA	ENSG00000113360	grey
-0.525481	1.1356	0.2	grey	TFPI2	ENSG00000105825	grey
0.784681	1.13467	0.2	grey	KCNH2	ENSG00000055118	grey
-0.561107	1.13467	0.2	grey	CNOT1	ENSG00000125107	grey
0.737655	1.13452	0.2	grey	RAMP1	ENSG00000132329	grey
-0.451708	1.13452	0.2	grey	PPFIA1	ENSG00000131626	grey
-0.351012	1.13452	0.2	grey	MED21	ENSG00000152944	grey
0.312364	1.13451	0.2	grey	ORMDL2	ENSG00000123353	grey
0.407329	1.13451	0.2	grey	TMEM104	ENSG00000109066	grey
0.439085	1.1331	0.2	grey	FAM174A	ENSG00000174132	grey
-1.07374	1.1331	0.2	grey	SLC22A20P	ENSG00000197847	grey
0.37751	1.13272	0.2	grey	OAF	ENSG00000184232	grey
0.456519	1.13198	0.2	grey	SEMA6C	ENSG00000143434	grey
-0.263922	1.13196	0.2	grey	SET	ENSG00000119335	grey
0.565796	1.13185	0.2	grey	ZNF404	ENSG00000176222	grey
-0.238275	1.13176	0.2	grey	CFL2	ENSG00000165410	grey
-0.331173	1.13157	0.2	grey	RAVER2	ENSG00000162437	grey
-0.358599	1.13064	0.2	grey	CENPJ	ENSG00000151849	grey
1.51615	1.13019	0.2	grey	DNAI1	ENSG00000122735	grey
-0.322323	1.12972	0.2	grey	WASL	ENSG00000106299	grey
-0.301511	1.12972	0.2	grey	RABEP1	ENSG00000029725	grey
-0.481872	1.12933	0.2	grey	LINC02693	ENSG00000212719	grey
-0.39762	1.12918	0.2	grey	GPD2	ENSG00000115159	grey
0.698705	1.12918	0.2	grey	DPP4	ENSG00000197635	grey
0.495213	1.12918	0.2	grey	RNPEPL1	ENSG00000142327	grey
-0.689226	1.12918	0.2	grey	LOC100506302	ENSG00000216895	grey
-1.41208	1.12918	0.2	grey	ZNF415	ENSG00000170954	grey
0.74942	1.12766	0.2	grey	MCRIP1	ENSG00000225663	grey
0.435491	1.12722	0.2	grey	METTL25B	ENSG00000143303	grey
0.843459	1.12687	0.2	grey	ADRA1B	ENSG00000170214	grey
-0.762817	1.12632	0.2	grey	NOL12	ENSG00000273899	grey
-0.320772	1.12624	0.2	grey	EXOC8	ENSG00000116903	grey
1.08394	1.12624	0.2	grey	OAS2	ENSG00000111335	grey
-0.346802	1.12624	0.2	grey	FRMD5	ENSG00000171877	grey
-0.405631	1.12582	0.2	grey	PIP4P2	ENSG00000155099	grey
-0.537508	1.12582	0.2	grey	CCNE2	ENSG00000175305	grey
-0.391087	1.1255	0.2	grey	CEBPG	ENSG00000153879	grey
-0.333714	1.12509	0.2	grey	GNL3	ENSG00000163938	grey
-0.286287	1.12471	0.2	grey	AFTPH	ENSG00000119844	grey
-0.45029	1.12453	0.2	grey	MAP3K2	ENSG00000169967	grey
-0.350084	1.12453	0.2	grey	FAM118B	ENSG00000197798	grey
0.638248	1.12453	0.2	grey	NOMO1	ENSG00000103512	grey
0.347206	1.12446	0.2	grey	AFAP1L1	ENSG00000157510	grey
-0.425672	1.12358	0.2	grey	ZNF644	ENSG00000122482	grey
-0.399609	1.12358	0.2	grey	MAN2A1	ENSG00000112893	grey
1.1792	1.12358	0.2	grey	PKHD1L1	ENSG00000205038	grey
-0.242418	1.12358	0.2	grey	PPHLN1	ENSG00000134283	grey
0.552606	1.12358	0.2	grey	RGL3	ENSG00000205517	grey
-0.432034	1.12355	0.2	grey	SNHG3	ENSG00000242125	grey
0.572634	1.12336	0.2	grey	MROH1	ENSG00000179832	grey
-0.426693	1.123	0.2	grey	C4orf46	ENSG00000205208	grey
0.694605	1.12259	0.2	grey	ZEB1-AS1	ENSG00000237036	grey
-0.538758	1.12259	0.2	grey	BTAF1	ENSG00000095564	grey
-0.445604	1.12216	0.2	grey	PHACTR2	ENSG00000112419	grey
0.609982	1.12216	0.2	grey	LINC01006	ENSG00000182648	grey
-0.381291	1.12216	0.2	grey	TRIM44	ENSG00000166326	grey
-0.409852	1.12171	0.2	grey	ZNF202	ENSG00000166261	grey
-0.341477	1.12161	0.2	grey	TRPC1	ENSG00000144935	grey
0.580288	1.12055	0.2	grey	IRF5	ENSG00000128604	grey
-0.4985	1.12043	0.2	grey	KRT80	ENSG00000167767	grey
0.468117	1.12012	0.2	grey	SLC45A3	ENSG00000158715	grey
0.330441	1.11965	0.2	grey	PFKP	ENSG00000067057	grey
-0.532147	1.11922	0.2	grey	ARHGEF12	ENSG00000196914	grey
0.54985	1.11908	0.2	grey	MMAA	ENSG00000151611	grey
0.799507	1.11908	0.2	grey	CLYBL	ENSG00000125246	grey
0.434268	1.11902	0.2	grey	ENGASE	ENSG00000167280	grey
-0.36146	1.11812	0.2	grey	CCDC14	ENSG00000175455	grey
0.283767	1.11812	0.2	grey	CKAP4	ENSG00000136026	grey
0.48836	1.11811	0.2	grey	RAD51B	ENSG00000182185	grey
-0.350267	1.11712	0.2	grey	LINC00294	ENSG00000280798	grey
0.473495	1.11712	0.2	grey	TCF25	ENSG00000141002	grey
0.461206	1.1171	0.2	grey	TBC1D9B	ENSG00000197226	grey
-1.20408	1.11707	0.2	grey	FOXC1	ENSG00000054598	grey
-0.296121	1.11707	0.2	grey	MAPKAPK5	ENSG00000089022	grey
0.431596	1.11706	0.2	grey	ABCB9	ENSG00000150967	grey
-0.301679	1.11706	0.2	grey	EFL1	ENSG00000140598	grey
0.895785	1.11695	0.2	grey	SIX2	ENSG00000170577	grey
1.37109	1.11609	0.2	grey	CCDC188	ENSG00000234409	grey
0.373037	1.11601	0.2	grey	NPRL3	ENSG00000103148	grey
0.460622	1.11524	0.2	grey	KCNC4	ENSG00000116396	grey
0.394925	1.11457	0.2	grey	STK32C	ENSG00000165752	grey
-0.369731	1.11417	0.2	grey	CLIC4	ENSG00000169504	grey
1.39809	1.11354	0.2	grey	FZD9	ENSG00000188763	grey
-0.33848	1.11354	0.2	grey	KRAS	ENSG00000133703	grey
0.63859	1.11314	0.2	grey	FGD3	ENSG00000127084	grey
-0.356315	1.11231	0.2	grey	USP38	ENSG00000170185	grey
-0.326384	1.11208	0.2	grey	CTNNA1	ENSG00000044115	grey
0.356433	1.11208	0.2	grey	USP20	ENSG00000136878	grey
-0.319043	1.11208	0.2	grey	AP5M1	ENSG00000053770	grey
1.67037	1.11208	0.2	grey	ALOX12B	ENSG00000179477	grey
-0.480674	1.11194	0.2	grey	PRKDC	ENSG00000253729	grey
0.986792	1.10976	0.2	grey	NT5M	ENSG00000205309	grey
-0.317686	1.10905	0.2	grey	DDX1	ENSG00000079785	grey
-0.36305	1.10887	0.2	grey	PTPN18	ENSG00000072135	grey
0.798237	1.10887	0.2	grey	SCARA3	ENSG00000168077	grey
0.761468	1.10791	0.2	grey	PAX8-AS1	ENSG00000189223	grey
0.526486	1.10791	0.2	grey	SEMA3F	ENSG00000001617	grey
-0.351183	1.10772	0.2	grey	ETV5	ENSG00000244405	grey
0.36133	1.10772	0.2	grey	TNIP1	ENSG00000145901	grey
-0.399428	1.10757	0.2	grey	FAM76B	ENSG00000077458	grey
0.550868	1.10757	0.2	grey	MRPL54	ENSG00000183617	grey
0.92362	1.10746	0.2	grey	KRTCAP3	ENSG00000157992	grey
0.5673	1.10716	0.2	grey	NDRG2	ENSG00000165795	grey
-0.463507	1.10693	0.2	grey	LIN54	ENSG00000189308	grey
0.952002	1.10678	0.2	grey	RPL27AP6	ENSG00000218426	grey
0.596033	1.10598	0.2	grey	ATAD3A	ENSG00000197785	grey
0.916814	1.10598	0.2	grey	NECAB2	ENSG00000103154	grey
-0.276076	1.10569	0.2	grey	RBM18	ENSG00000119446	grey
-0.295823	1.10569	0.2	grey	VEZF1	ENSG00000136451	grey
0.406852	1.10539	0.2	grey	CHMP1A	ENSG00000131165	grey
0.415661	1.10503	0.2	grey	IRS2	ENSG00000185950	grey
-0.251871	1.10486	0.2	grey	UCK2	ENSG00000143179	grey
-0.436741	1.10486	0.2	grey	SMG7	ENSG00000116698	grey
-0.398728	1.10471	0.2	grey	VWA8	ENSG00000102763	grey
0.409597	1.10388	0.2	grey	GPR161	ENSG00000143147	grey
-0.346863	1.10388	0.2	grey	ZNF669	ENSG00000188295	grey
-0.914676	1.10388	0.2	grey	DQX1	ENSG00000144045	grey
-0.391937	1.10388	0.2	grey	ZNF271P	ENSG00000257267	grey
-0.279685	1.10375	0.2	grey	ACVR1	ENSG00000115170	grey
0.643805	1.10375	0.2	grey	ADGRE2	ENSG00000127507	grey
-0.280789	1.10304	0.2	grey	CSNK1G3	ENSG00000151292	grey
-0.451081	1.10304	0.2	grey	ATF7IP2	ENSG00000166669	grey
0.907924	1.10304	0.2	grey	GACAT2	ENSG00000265962	grey
1.21644	1.10264	0.2	grey	NRROS	ENSG00000174004	grey
0.419502	1.10264	0.2	grey	AIP	ENSG00000110711	grey
-0.985057	1.10263	0.2	grey	PSMD6-AS2	ENSG00000239653	grey
-0.47977	1.10258	0.2	grey	UBR2	ENSG00000024048	grey
-0.336271	1.10196	0.2	grey	CRCP	ENSG00000241258	grey
0.48135	1.10189	0.2	grey	AHDC1	ENSG00000126705	grey
0.413033	1.10176	0.2	grey	UBXN1	ENSG00000162191	grey
0.830647	1.10176	0.2	grey	WFDC3	ENSG00000124116	grey
1.06167	1.10168	0.2	grey	TRO	ENSG00000067445	grey
0.422349	1.10062	0.2	grey	EBP	ENSG00000147155	grey
0.355	1.10001	0.2	grey	LIMK1	ENSG00000106683	grey
0.294035	1.10001	0.2	grey	RELA	ENSG00000173039	grey
-0.354514	1.09992	0.2	grey	USP47	ENSG00000170242	grey
-0.368272	1.09964	0.2	grey	TFB2M	ENSG00000162851	grey
0.895584	1.09877	0.2	grey	HLA-DQB1	ENSG00000231939	grey
-0.323976	1.0979	0.2	grey	MOB1B	ENSG00000173542	grey
-0.359511	1.0979	0.2	grey	PPWD1	ENSG00000113593	grey
-0.280312	1.09755	0.2	grey	FXR1	ENSG00000114416	grey
0.353796	1.09739	0.2	grey	C8orf58	ENSG00000241852	grey
0.582028	1.09738	0.2	grey	BRICD5	ENSG00000182685	grey
-0.448664	1.09693	0.2	grey	FOXN2	ENSG00000170802	grey
-0.417885	1.09603	0.2	grey	TPR	ENSG00000047410	grey
0.362146	1.09603	0.2	grey	EPN1	ENSG00000063245	grey
0.938723	1.09571	0.2	grey	CERKL	ENSG00000188452	grey
-0.482695	1.09461	0.2	grey	CCNJ	ENSG00000107443	grey
0.368837	1.09435	0.2	grey	AIF1L	ENSG00000126878	grey
-0.342607	1.09435	0.2	grey	NANP	ENSG00000170191	grey
-0.558899	1.09413	0.2	grey	MPHOSPH9	ENSG00000051825	grey
0.734249	1.09413	0.2	grey	TMEM86B	ENSG00000180089	grey
-0.253957	1.09381	0.2	grey	MCMBP	ENSG00000197771	grey
0.390657	1.09321	0.2	grey	ZSWIM9	ENSG00000185453	grey
0.355834	1.09297	0.2	grey	SMPDL3B	ENSG00000130768	grey
-0.460828	1.09297	0.2	grey	HEATR1	ENSG00000119285	grey
0.770646	1.09297	0.2	grey	LOXL3	ENSG00000115318	grey
-0.349738	1.09267	0.2	grey	XPO7	ENSG00000130227	grey
-0.433591	1.09267	0.2	grey	STOX1	ENSG00000165730	grey
-0.428813	1.09092	0.2	grey	PHAF1	ENSG00000125149	grey
1.2845	1.0905	0.2	grey	GPR37L1	ENSG00000170075	grey
-0.328085	1.0905	0.2	grey	HNRNPH1	ENSG00000169045	grey
0.411939	1.0905	0.2	grey	IFT43	ENSG00000119650	grey
0.374246	1.08967	0.2	grey	ZNF768	ENSG00000169957	grey
0.457945	1.0896	0.2	grey	RNF181	ENSG00000168894	grey
0.490389	1.08954	0.2	grey	CLK3	ENSG00000179335	grey
0.391158	1.08856	0.2	grey	PTPRH	ENSG00000080031	grey
-0.292924	1.08856	0.2	grey	DRG1	ENSG00000185721	grey
1.07281	1.08854	0.2	grey	COL6A4P1	ENSG00000230524	grey
-0.340117	1.08831	0.2	grey	RNF20	ENSG00000155827	grey
0.454909	1.08831	0.2	grey	PKN1	ENSG00000123143	grey
-0.280534	1.08826	0.2	grey	TMEM165	ENSG00000134851	grey
0.586931	1.08782	0.2	grey	NUDT14	ENSG00000183828	grey
-0.264691	1.0878	0.2	grey	RAB21	ENSG00000080371	grey
-0.407812	1.08743	0.2	grey	GSK3B	ENSG00000082701	grey
-1.42771	1.08712	0.2	grey	COL24A1	ENSG00000171502	grey
0.678346	1.08712	0.2	grey	FAM86JP	ENSG00000171084	grey
0.592156	1.08712	0.2	grey	APRT	ENSG00000198931	grey
-0.37535	1.08689	0.2	grey	MCFD2	ENSG00000180398	grey
-0.353535	1.08689	0.2	grey	CENPU	ENSG00000151725	grey
-0.310373	1.08641	0.2	grey	SMAD2	ENSG00000175387	grey
1.66221	1.08561	0.2	grey	LYPD6B	ENSG00000150556	grey
0.682836	1.08537	0.2	grey	MEIS3	ENSG00000105419	grey
-0.350081	1.08521	0.2	grey	VPS50	ENSG00000004766	grey
-0.370281	1.08477	0.2	grey	BEND7	ENSG00000165626	grey
0.311697	1.08477	0.2	grey	R3HDM2	ENSG00000179912	grey
-0.665533	1.08477	0.2	grey	ZNF551	ENSG00000204519	grey
-0.302982	1.08407	0.2	grey	REPS1	ENSG00000135597	grey
-0.3165	1.08381	0.2	grey	NET1	ENSG00000173848	grey
-0.392259	1.08349	0.2	grey	MAPRE2	ENSG00000166974	grey
-0.296182	1.0829	0.2	grey	NAP1L1	ENSG00000187109	grey
-0.45068	1.08228	0.2	grey	NBPF1	ENSG00000219481	grey
0.341933	1.08185	0.2	grey	PGAM1	ENSG00000171314	grey
-0.33065	1.08163	0.2	grey	UBQLN4	ENSG00000160803	grey
-0.27378	1.08158	0.2	grey	CUL3	ENSG00000036257	grey
1.26598	1.08063	0.2	grey	CRYBG2	ENSG00000176092	grey
0.421338	1.08061	0.2	grey	PUF60	ENSG00000179950	grey
0.526621	1.08061	0.2	grey	APOLD1	ENSG00000178878	grey
0.626371	1.08051	0.2	grey	SQOR	ENSG00000137767	grey
0.498604	1.08039	0.2	grey	MED11	ENSG00000161920	grey
-0.440033	1.07864	0.2	grey	MTBP	ENSG00000172167	grey
-0.261008	1.07834	0.2	grey	GTPBP4	ENSG00000107937	grey
-0.288759	1.07814	0.2	grey	HSP90AB1	ENSG00000096384	grey
0.263612	1.07745	0.2	grey	HNRNPA0	ENSG00000177733	grey
-0.373113	1.07738	0.2	grey	TTC13	ENSG00000143643	grey
-0.345643	1.07738	0.2	grey	GCC2	ENSG00000135968	grey
-0.484486	1.07646	0.2	grey	KIDINS220	ENSG00000134313	grey
0.849979	1.07645	0.2	grey	ZNF775	ENSG00000196456	grey
-0.265536	1.07645	0.2	grey	ATRX	ENSG00000085224	grey
-0.45628	1.07641	0.2	grey	TMCC3	ENSG00000057704	grey
1.08344	1.07436	0.2	grey	LCN12	ENSG00000184925	grey
0.385471	1.07417	0.2	grey	HS1BP3	ENSG00000118960	grey
-0.339519	1.07358	0.2	grey	DCBLD2	ENSG00000057019	grey
-0.298303	1.07356	0.2	grey	OSER1	ENSG00000132823	grey
0.647791	1.07349	0.2	grey	PEX16	ENSG00000121680	grey
-0.441922	1.0734	0.2	grey	PTPN21	ENSG00000070778	grey
-0.482257	1.07321	0.2	grey	MYO5A	ENSG00000197535	grey
-0.318392	1.07318	0.2	grey	TLK1	ENSG00000198586	grey
-0.399117	1.07318	0.2	grey	PUS7	ENSG00000091127	grey
-0.280904	1.07318	0.2	grey	KDM5A	ENSG00000073614	grey
0.651229	1.07318	0.2	grey	CIRBP-AS1	ENSG00000267493	grey
0.56637	1.07306	0.2	grey	GFAP	ENSG00000131095	grey
-0.356966	1.07302	0.2	grey	YES1	ENSG00000176105	grey
-0.670006	1.07281	0.2	grey	CNTNAP3B	ENSG00000154529	grey
-0.267628	1.07268	0.2	grey	CDC42SE2	ENSG00000158985	grey
0.301063	1.07243	0.2	grey	NCS1	ENSG00000107130	grey
0.737336	1.07229	0.2	grey	CFAP410	ENSG00000160226	grey
0.325785	1.07221	0.2	grey	SNX10	ENSG00000086300	grey
-0.308501	1.07205	0.2	grey	C9orf78	ENSG00000136819	grey
-0.380816	1.07198	0.2	grey	NSD3	ENSG00000147548	grey
0.601225	1.07167	0.2	grey	LAMTOR4	ENSG00000188186	grey
0.683654	1.07167	0.2	grey	MAST1	ENSG00000105613	grey
0.491691	1.07167	0.2	grey	ADA	ENSG00000196839	grey
-0.355782	1.07163	0.2	grey	ZSCAN32	ENSG00000140987	grey
-0.318681	1.07135	0.2	grey	ZNF33B	ENSG00000196693	grey
0.312228	1.07114	0.2	grey	CORO2A	ENSG00000106789	grey
-0.454481	1.07098	0.2	grey	TRIM23	ENSG00000113595	grey
-0.262147	1.07089	0.2	grey	HNRNPF	ENSG00000169813	grey
0.329371	1.07089	0.2	grey	STN1	ENSG00000107960	grey
-0.465645	1.07037	0.2	grey	AKAP11	ENSG00000023516	grey
-0.262718	1.0701	0.2	grey	NCSTN	ENSG00000162736	grey
-0.445786	1.0701	0.2	grey	TAF2	ENSG00000064313	grey
0.384812	1.07	0.2	grey	PPP1R3C	ENSG00000119938	grey
-0.461118	1.06991	0.2	grey	CSNK1G1	ENSG00000169118	grey
1.50953	1.06942	0.2	grey	RHBG	ENSG00000132677	grey
0.51154	1.06905	0.2	grey	SAC3D1	ENSG00000168061	grey
0.380548	1.06887	0.2	grey	LMAN2	ENSG00000169223	grey
0.384366	1.06887	0.2	grey	ECSIT	ENSG00000130159	grey
-0.337679	1.06877	0.2	grey	PRNP	ENSG00000171867	grey
0.421147	1.06873	0.2	grey	COA3	ENSG00000183978	grey
0.94515	1.0687	0.2	grey	KIF26A	ENSG00000066735	grey
-0.481087	1.06785	0.2	grey	RBBP5	ENSG00000117222	grey
1.23563	1.06785	0.2	grey	ADRA2B	ENSG00000274286	grey
0.969451	1.06785	0.2	grey	LOXL1	ENSG00000129038	grey
-0.311961	1.06747	0.2	grey	GABPA	ENSG00000154727	grey
0.330764	1.0664	0.2	grey	CD99L2	ENSG00000102181	grey
0.390911	1.06612	0.2	grey	CHFR	ENSG00000072609	grey
-0.922733	1.06568	0.2	grey	RPL12P37	ENSG00000240270	grey
0.783439	1.06473	0.2	grey	PHF24	ENSG00000122733	grey
-0.316032	1.06453	0.2	grey	UPF2	ENSG00000151461	grey
0.286106	1.06453	0.2	grey	LDHA	ENSG00000134333	grey
-0.492159	1.06453	0.2	grey	MLKL	ENSG00000168404	grey
1.23226	1.06435	0.2	grey	HOXC4	ENSG00000198353	grey
-0.31154	1.06435	0.2	grey	EXOC5	ENSG00000070367	grey
-1.03682	1.06434	0.2	grey	RBFADN	ENSG00000261126	grey
-0.390234	1.06429	0.2	grey	SMAD3	ENSG00000166949	grey
0.384907	1.06423	0.2	grey	MAPRE3	ENSG00000084764	grey
-0.241828	1.06423	0.2	grey	SCFD1	ENSG00000092108	grey
0.287602	1.06357	0.2	grey	SCARB1	ENSG00000073060	grey
0.397553	1.06331	0.2	grey	TESK1	ENSG00000107140	grey
1.83205	1.06232	0.2	grey	HDAC4-AS1	ENSG00000222020	grey
-0.309031	1.06217	0.2	grey	MAP4K3	ENSG00000011566	grey
1.46902	1.06217	0.2	grey	HTRA3	ENSG00000170801	grey
-0.577901	1.06217	0.2	grey	PARVA	ENSG00000197702	grey
-0.471053	1.06217	0.2	grey	PARP4	ENSG00000102699	grey
-0.481813	1.06217	0.2	grey	GAREM1	ENSG00000141441	grey
1.20208	1.06215	0.2	grey	FBXL16	ENSG00000127585	grey
-0.270159	1.06131	0.2	grey	MBD2	ENSG00000134046	grey
-0.674336	1.06074	0.2	grey	PCDHA12	ENSG00000251664	grey
-0.304072	1.05891	0.2	grey	MPHOSPH6	ENSG00000135698	grey
1.27838	1.05869	0.2	grey	ADAT3	ENSG00000213638	grey
0.701418	1.05819	0.2	grey	TMED1	ENSG00000099203	grey
-0.274249	1.05787	0.2	grey	NEK2	ENSG00000117650	grey
0.277461	1.05772	0.2	grey	SIGMAR1	ENSG00000147955	grey
0.537688	1.05772	0.2	grey	WNT5B	ENSG00000111186	grey
-0.422553	1.05728	0.2	grey	CLASP2	ENSG00000163539	grey
0.522772	1.05728	0.2	grey	EPHX2	ENSG00000120915	grey
0.885472	1.05708	0.2	grey	ACSL6	ENSG00000164398	grey
0.40715	1.05708	0.2	grey	TOLLIP	ENSG00000078902	grey
0.756458	1.05708	0.2	grey	URAHP	ENSG00000222019	grey
-0.718977	1.05708	0.2	grey	KCNAB3	ENSG00000170049	grey
-0.448668	1.05612	0.2	grey	TUT7	ENSG00000083223	grey
-0.509653	1.05602	0.2	grey	LCAT	ENSG00000213398	grey
0.654418	1.05566	0.2	grey	PXMP4	ENSG00000101417	grey
0.691215	1.05558	0.2	grey	MCPH1-DT	ENSG00000246089	grey
-0.376059	1.05558	0.2	grey	ZBTB10	ENSG00000205189	grey
0.385386	1.05558	0.2	grey	CIB1	ENSG00000185043	grey
0.360194	1.05558	0.2	grey	TCF3	ENSG00000071564	grey
0.27067	1.05558	0.2	grey	ZFP64	ENSG00000020256	grey
-0.334247	1.05517	0.2	grey	VHL	ENSG00000134086	grey
1.23535	1.05517	0.2	grey	CACTIN-AS1	ENSG00000226800	grey
0.304659	1.05461	0.2	grey	FADD	ENSG00000168040	grey
0.607233	1.05461	0.2	grey	TMEM143	ENSG00000161558	grey
-0.434714	1.05452	0.2	grey	PAXBP1	ENSG00000159086	grey
0.751314	1.05421	0.2	grey	CEBPA	ENSG00000245848	grey
-0.259059	1.05394	0.2	grey	FECH	ENSG00000066926	grey
0.310707	1.05384	0.2	grey	BZW2	ENSG00000136261	grey
0.513039	1.05312	0.2	grey	ARHGEF17	ENSG00000110237	grey
-0.383538	1.05306	0.2	grey	FAM241A	ENSG00000174749	grey
-0.363661	1.05296	0.2	grey	NCEH1	ENSG00000144959	grey
-0.334871	1.0528	0.2	grey	MTO1	ENSG00000135297	grey
-0.529749	1.0528	0.2	grey	ZNF343	ENSG00000088876	grey
-0.610055	1.05262	0.2	grey	ZNF568	ENSG00000198453	grey
-0.385485	1.05191	0.2	grey	SPIRE1	ENSG00000134278	grey
-0.239785	1.05145	0.2	grey	MRPL42	ENSG00000198015	grey
0.331721	1.05117	0.2	grey	LPCAT3	ENSG00000111684	grey
-0.43404	1.05102	0.2	grey	EYA3	ENSG00000158161	grey
-0.49226	1.05102	0.2	grey	ZFP69	ENSG00000187815	grey
0.43819	1.05022	0.2	grey	RHOB	ENSG00000143878	grey
-0.464275	1.05008	0.2	grey	CYB5RL	ENSG00000215883	grey
-0.336067	1.04964	0.2	grey	IER3IP1	ENSG00000134049	grey
0.361483	1.04956	0.2	grey	CAMTA2	ENSG00000108509	grey
0.309459	1.04956	0.2	grey	KXD1	ENSG00000105700	grey
-0.446876	1.04955	0.2	grey	ASCC3	ENSG00000112249	grey
-0.37233	1.04939	0.2	grey	MTERF2	ENSG00000120832	grey
-0.286699	1.04939	0.2	grey	SLTM	ENSG00000137776	grey
-0.341094	1.04939	0.2	grey	GAN	ENSG00000261609	grey
-0.251568	1.04883	0.2	grey	RASSF3	ENSG00000153179	grey
0.312976	1.04692	0.2	grey	EIF3G	ENSG00000130811	grey
0.328059	1.04664	0.2	grey	KIAA1522	ENSG00000162522	grey
-0.268729	1.0465	0.2	grey	GMPS	ENSG00000163655	grey
0.306858	1.04586	0.2	grey	ENOSF1	ENSG00000132199	grey
-0.258737	1.04574	0.2	grey	DNAJC21	ENSG00000168724	grey
-0.269113	1.04574	0.2	grey	DNAJC7	ENSG00000168259	grey
-0.41524	1.04566	0.2	grey	RNF38	ENSG00000137075	grey
-0.337122	1.04565	0.2	grey	PCCA	ENSG00000175198	grey
0.434869	1.04565	0.2	grey	PLPPR2	ENSG00000105520	grey
0.503142	1.04442	0.2	grey	SCNN1A	ENSG00000111319	grey
0.339052	1.04419	0.2	grey	STARD10	ENSG00000214530	grey
-0.37856	1.04397	0.2	grey	FAM102B	ENSG00000162636	grey
0.296651	1.04397	0.2	grey	ANKRD9	ENSG00000156381	grey
-0.26037	1.04279	0.2	grey	RAP1B	ENSG00000127314	grey
-0.391126	1.04279	0.2	grey	HASPIN	ENSG00000177602	grey
-0.33396	1.04272	0.2	grey	MANEA	ENSG00000172469	grey
-0.34196	1.04237	0.2	grey	KIF13A	ENSG00000137177	grey
-0.244166	1.04218	0.2	grey	DDX18	ENSG00000088205	grey
0.502787	1.04218	0.2	grey	DTX4	ENSG00000110042	grey
0.364116	1.04218	0.2	grey	RIPOR1	ENSG00000039523	grey
0.469507	1.042	0.2	grey	FYN	ENSG00000010810	grey
-0.332698	1.04182	0.2	grey	FLVCR1	ENSG00000162769	grey
-0.299818	1.04095	0.2	grey	WDR82	ENSG00000164091	grey
-0.239825	1.04095	0.2	grey	REEP5	ENSG00000129625	grey
-0.478385	1.04029	0.2	grey	AHCTF1	ENSG00000153207	grey
0.420831	1.0397	0.2	grey	ARL4C	ENSG00000188042	grey
-0.613773	1.0397	0.2	grey	AKAP7	ENSG00000118507	grey
-0.996381	1.03919	0.2	grey	HEY1	ENSG00000164683	grey
-0.432104	1.0389	0.2	grey	RANBP2	ENSG00000153201	grey
0.408997	1.03881	0.2	grey	PLEKHJ1	ENSG00000104886	grey
-0.382207	1.0386	0.2	grey	H2BC21	ENSG00000184678	grey
1.05098	1.03774	0.2	grey	SOD2-OT1	ENSG00000285427	grey
1.48771	1.03733	0.2	grey	USH1G	ENSG00000182040	grey
-0.306336	1.03714	0.2	grey	CDK8	ENSG00000132964	grey
0.371118	1.0363	0.2	grey	CEP72	ENSG00000112877	grey
-0.344031	1.0362	0.2	grey	ZBTB24	ENSG00000112365	grey
-0.316087	1.03588	0.2	grey	RRM2B	ENSG00000048392	grey
-0.365552	1.03443	0.2	grey	PDCD7	ENSG00000090470	grey
-0.52356	1.03412	0.2	grey	PTGES	ENSG00000148344	grey
-0.373289	1.03397	0.2	grey	ANKRD52	ENSG00000139645	grey
-1.09537	1.03334	0.2	grey	NOP2	ENSG00000111641	grey
-0.264098	1.03328	0.2	grey	MOK	ENSG00000080823	grey
-0.497529	1.03325	0.2	grey	QSER1	ENSG00000060749	grey
-0.321636	1.03322	0.2	grey	EXOSC9	ENSG00000123737	grey
0.322156	1.03322	0.2	grey	NKX2-1	ENSG00000136352	grey
0.428533	1.03291	0.2	grey	MYO18A	ENSG00000196535	grey
-0.411926	1.03285	0.2	grey	NKIRAS1	ENSG00000197885	grey
0.374381	1.03282	0.2	grey	SLC27A4	ENSG00000167114	grey
-0.431902	1.03282	0.2	grey	PRTG	ENSG00000166450	grey
-0.44102	1.03198	0.2	grey	TRIP12	ENSG00000153827	grey
-0.392919	1.03195	0.2	grey	MSL3	ENSG00000005302	grey
-0.476771	1.03184	0.2	grey	POLR3B	ENSG00000013503	grey
-0.276859	1.03158	0.2	grey	PNO1	ENSG00000115946	grey
-0.459129	1.03155	0.2	grey	ADSL	ENSG00000239900	grey
0.423474	1.03089	0.2	grey	FIS1	ENSG00000214253	grey
-0.734629	1.02996	0.2	grey	GCNT4	ENSG00000176928	grey
-0.253548	1.02996	0.2	grey	BRD8	ENSG00000112983	grey
0.385484	1.02996	0.2	grey	MRPL43	ENSG00000055950	grey
0.363723	1.02996	0.2	grey	RPS6KA4	ENSG00000162302	grey
-0.363255	1.02996	0.2	grey	N6AMT1	ENSG00000156239	grey
1.13356	1.02996	0.2	grey	RSPH1	ENSG00000160188	grey
-0.244466	1.02994	0.2	grey	FBXO7	ENSG00000100225	grey
-0.31755	1.02949	0.2	grey	B3GNT5	ENSG00000176597	grey
-0.553629	1.02949	0.2	grey	ZNF471	ENSG00000196263	grey
-0.380007	1.02947	0.2	grey	ZC3H14	ENSG00000100722	grey
-0.318896	1.02927	0.2	grey	ZNF354A	ENSG00000169131	grey
-0.387751	1.02925	0.2	grey	ZMYM5	ENSG00000132950	grey
-0.275403	1.0292	0.2	grey	RABGGTB	ENSG00000137955	grey
0.357117	1.02822	0.2	grey	MOB2	ENSG00000182208	grey
-0.993295	1.02785	0.2	grey	EFNB2	ENSG00000125266	grey
-0.2737	1.02785	0.2	grey	VPS26C	ENSG00000157538	grey
-0.310483	1.02773	0.2	grey	SBDSP1	ENSG00000225648	grey
-0.258456	1.02739	0.2	grey	HNRNPLL	ENSG00000143889	grey
-0.412145	1.02725	0.2	grey	ZNF845	ENSG00000213799	grey
-0.433578	1.02691	0.2	grey	PTPN4	ENSG00000088179	grey
-0.495837	1.02683	0.2	grey	CDHR3	ENSG00000128536	grey
-0.475909	1.02658	0.2	grey	KIAA1217	ENSG00000120549	grey
-0.316666	1.02647	0.2	grey	PRKD3	ENSG00000115825	grey
-0.493429	1.02637	0.2	grey	CDK12	ENSG00000167258	grey
0.459964	1.02637	0.2	grey	DUS1L	ENSG00000169718	grey
-0.355729	1.02607	0.2	grey	IDE	ENSG00000119912	grey
0.512212	1.02607	0.2	grey	SYT12	ENSG00000173227	grey
1.00464	1.02607	0.2	grey	CCR10	ENSG00000184451	grey
0.7008	1.02579	0.2	grey	SYNC	ENSG00000162520	grey
-0.413631	1.02523	0.2	grey	ZNF426	ENSG00000130818	grey
-0.466692	1.02474	0.2	grey	NIBAN1	ENSG00000135842	grey
-0.238793	1.02442	0.2	grey	VPS35	ENSG00000069329	grey
0.486764	1.02402	0.2	grey	ARSD	ENSG00000006756	grey
-0.315237	1.02401	0.2	grey	CTPS1	ENSG00000171793	grey
0.791223	1.02393	0.2	grey	ARTN	ENSG00000117407	grey
-0.278065	1.02321	0.2	grey	MAT2B	ENSG00000038274	grey
-0.242691	1.0231	0.2	grey	KIF5B	ENSG00000170759	grey
-1.28924	1.02295	0.2	grey	S100A5	ENSG00000196420	grey
-0.253792	1.02295	0.2	grey	CTDSPL	ENSG00000144677	grey
0.460221	1.02295	0.2	grey	SLC29A3	ENSG00000198246	grey
-0.532485	1.02295	0.2	grey	RRAGB	ENSG00000083750	grey
0.356829	1.02252	0.2	grey	LNPK	ENSG00000144320	grey
0.646988	1.02198	0.2	grey	COL28A1	ENSG00000215018	grey
-0.234438	1.02193	0.2	grey	ADIPOR1	ENSG00000159346	grey
-0.25953	1.02193	0.2	grey	HACD2	ENSG00000206527	grey
0.92092	1.02158	0.2	grey	PIK3IP1	ENSG00000100100	grey
-0.402002	1.02142	0.2	grey	ZNRF3	ENSG00000183579	grey
-0.347954	1.02123	0.2	grey	QKI	ENSG00000112531	grey
1.50156	1.01992	0.2	grey	SBK3	ENSG00000231274	grey
-0.220906	1.01991	0.2	grey	GDE1	ENSG00000006007	grey
0.302622	1.01876	0.2	grey	HK1	ENSG00000156515	grey
0.465205	1.01867	0.2	grey	PMF1	ENSG00000160783	grey
-0.498676	1.01836	0.2	grey	ZNF510	ENSG00000081386	grey
0.448713	1.01816	0.2	grey	PLEKHG4B	ENSG00000153404	grey
-0.306178	1.01794	0.2	grey	TMEM70	ENSG00000175606	grey
0.372174	1.0178	0.2	grey	SEMA4D	ENSG00000187764	grey
-0.300221	1.01723	0.2	grey	AKAP10	ENSG00000108599	grey
-0.420228	1.01638	0.2	grey	GPX8	ENSG00000164294	grey
0.698244	1.01627	0.2	grey	PRSS53	ENSG00000151006	grey
-0.256665	1.01616	0.2	grey	MRPL3	ENSG00000114686	grey
-0.275737	1.01609	0.2	grey	COPS3	ENSG00000141030	grey
0.357086	1.01523	0.2	grey	TINAGL1	ENSG00000142910	grey
-0.312083	1.01512	0.2	grey	RSPRY1	ENSG00000159579	grey
-0.341016	1.01445	0.2	grey	PRDM2	ENSG00000116731	grey
0.311158	1.01386	0.2	grey	TMEM51	ENSG00000171729	grey
-0.264935	1.01386	0.2	grey	TBL1XR1	ENSG00000177565	grey
-0.243491	1.01386	0.2	grey	STRAP	ENSG00000023734	grey
0.931453	1.01386	0.2	grey	CACNA1G	ENSG00000006283	grey
-0.324849	1.01383	0.2	grey	NEK9	ENSG00000119638	grey
0.444629	1.01359	0.2	grey	PPP1R14B	ENSG00000173457	grey
-0.595466	1.01354	0.2	grey	MTND2P28	ENSG00000225630	grey
-0.297928	1.01345	0.2	grey	NCAPG2	ENSG00000146918	grey
-0.312449	1.01345	0.2	grey	NSMCE2	ENSG00000156831	grey
0.734356	1.01345	0.2	grey	RAVER1	ENSG00000161847	grey
-0.331627	1.01239	0.2	grey	PRDM4	ENSG00000110851	grey
0.321631	1.01102	0.2	grey	DHCR7	ENSG00000172893	grey
0.386118	1.01085	0.2	grey	CCDC3	ENSG00000151468	grey
-0.251009	1.01085	0.2	grey	AIFM1	ENSG00000156709	grey
0.57114	1.01036	0.2	grey	MAPK11	ENSG00000185386	grey
0.466085	1.00997	0.2	grey	TOR2A	ENSG00000160404	grey
-0.2764	1.0091	0.2	grey	KBTBD2	ENSG00000170852	grey
-0.307987	1.0091	0.2	grey	EWSR1	ENSG00000182944	grey
1.54154	1.00849	0.2	grey	ST6GALNAC5	ENSG00000117069	grey
0.378404	1.00849	0.2	grey	ZFYVE28	ENSG00000159733	grey
0.491133	1.00849	0.2	grey	PCDHB6	ENSG00000113211	grey
-0.351188	1.00849	0.2	grey	COX10	ENSG00000006695	grey
-0.405985	1.00817	0.2	grey	ADI1	ENSG00000182551	grey
0.729835	1.00817	0.2	grey	VSTM4	ENSG00000165633	grey
-0.298176	1.00741	0.2	grey	ITSN1	ENSG00000205726	grey
0.328287	1.00634	0.2	grey	ULK3	ENSG00000140474	grey
-0.284666	1.00632	0.2	grey	ZBTB6	ENSG00000186130	grey
-0.392526	1.00582	0.2	grey	MALT1	ENSG00000172175	grey
-0.293683	1.0058	0.2	grey	PHIP	ENSG00000146247	grey
0.945389	1.00577	0.2	grey	CCDC146	ENSG00000135205	grey
0.734064	1.00577	0.2	grey	MX2	ENSG00000183486	grey
0.414127	1.0054	0.2	grey	RPS6KB2	ENSG00000175634	grey
-0.329802	1.00461	0.2	grey	C1QBP	ENSG00000108561	grey
-0.294532	1.00323	0.2	grey	EXTL2	ENSG00000162694	grey
1.13306	1.00323	0.2	grey	ITGA9	ENSG00000144668	grey
0.519779	1.00287	0.2	grey	CXCL6	ENSG00000124875	grey
0.407833	1.00287	0.2	grey	ZNF408	ENSG00000175213	grey
-0.285316	1.00287	0.2	grey	LEO1	ENSG00000166477	grey
0.622951	1.00248	0.2	grey	FAM110A	ENSG00000125898	grey
0.378572	1.00168	0.2	grey	RPUSD3	ENSG00000156990	grey
1.57616	1.00121	0.2	grey	AKR1B15	ENSG00000227471	grey
-0.409758	1.00116	0.2	grey	FAM171B	ENSG00000144369	grey
-0.269318	1.00052	0.2	grey	CEP57	ENSG00000166037	grey
0.401779	1.00029	0.2	grey	MUS81	ENSG00000172732	grey
-0.439189	1.00023	0.2	grey	XPO5	ENSG00000124571	grey
-0.324481	1.00005	0.2	grey	TEAD4	ENSG00000197905	grey
-0.537659	0.999872	0.2	grey	CARS1	ENSG00000110619	grey
-0.335299	0.999305	0.2	grey	MAT2A	ENSG00000168906	grey
-1.7009	0.999295	0.2	grey	FAM209A	ENSG00000124103	grey
0.805634	0.99912	0.2	grey	AHRR	ENSG00000063438	grey
-0.684028	0.999115	0.2	grey	ZNF616	ENSG00000204611	grey
0.291695	0.998606	0.2	grey	FLOT2	ENSG00000132589	grey
0.36343	0.997864	0.2	grey	FUCA1	ENSG00000179163	grey
-0.44036	0.997044	0.2	grey	PHC3	ENSG00000173889	grey
0.382361	0.997044	0.2	grey	FGFRL1	ENSG00000127418	grey
0.214522	0.99699	0.2	grey	GOLGA2	ENSG00000167110	grey
0.386826	0.996849	0.2	grey	B3GALT6	ENSG00000176022	grey
-0.289997	0.996393	0.2	grey	ERH	ENSG00000100632	grey
0.935871	0.996233	0.2	grey	RERG	ENSG00000134533	grey
0.470459	0.995219	0.2	grey	GEMIN7	ENSG00000142252	grey
-0.337677	0.994915	0.2	grey	IFT74	ENSG00000096872	grey
0.87039	0.994915	0.2	grey	ACTA2	ENSG00000107796	grey
-0.330676	0.994396	0.2	grey	JAK1	ENSG00000162434	grey
0.374699	0.994244	0.2	grey	PAQR8	ENSG00000170915	grey
-0.333663	0.993431	0.2	grey	GULP1	ENSG00000144366	grey
1.23669	0.993431	0.2	grey	BCL6B	ENSG00000161940	grey
-0.268516	0.993384	0.2	grey	LSG1	ENSG00000041802	grey
0.383326	0.993384	0.2	grey	DEF8	ENSG00000140995	grey
-0.50941	0.993384	0.2	grey	ZSCAN22	ENSG00000182318	grey
-0.411687	0.99308	0.2	grey	MFHAS1	ENSG00000147324	grey
-0.280328	0.99308	0.2	grey	UFD1	ENSG00000070010	grey
-0.270734	0.993063	0.2	grey	CCT7	ENSG00000135624	grey
-0.415269	0.993005	0.2	grey	GLMN	ENSG00000174842	grey
0.575931	0.99288	0.2	grey	FAM83A	ENSG00000147689	grey
-0.260883	0.991939	0.2	grey	ACBD5	ENSG00000107897	grey
-0.301011	0.991643	0.2	grey	ZNF655	ENSG00000197343	grey
-0.582874	0.991643	0.2	grey	GAB3	ENSG00000160219	grey
-0.376946	0.990714	0.2	grey	NUP205	ENSG00000155561	grey
-0.227132	0.990404	0.2	grey	SEPHS1	ENSG00000086475	grey
0.681181	0.990404	0.2	grey	CST6	ENSG00000175315	grey
0.341835	0.990404	0.2	grey	UBL4A	ENSG00000102178	grey
0.397494	0.990329	0.2	grey	C15orf48	ENSG00000166920	grey
0.888918	0.989814	0.2	grey	PRSS3	ENSG00000010438	grey
0.424593	0.989414	0.2	grey	NPAS2	ENSG00000170485	grey
0.403925	0.989414	0.2	grey	EDF1	ENSG00000107223	grey
-0.390867	0.989414	0.2	grey	WAC	ENSG00000095787	grey
0.336174	0.98919	0.2	grey	TNIP2	ENSG00000168884	grey
-0.498519	0.98919	0.2	grey	MFAP3L	ENSG00000198948	grey
0.622219	0.988216	0.2	grey	EPHX3	ENSG00000105131	grey
-0.460466	0.988216	0.2	grey	BHLHB9	ENSG00000198908	grey
-0.524377	0.987833	0.2	grey	N4BP2	ENSG00000078177	grey
0.548216	0.987278	0.2	grey	GBP2	ENSG00000162645	grey
0.325583	0.987278	0.2	grey	SOX4	ENSG00000124766	grey
0.422378	0.986889	0.2	grey	RHBDD3	ENSG00000100263	grey
0.817454	0.986867	0.2	grey	PSCA	ENSG00000167653	grey
-0.322742	0.986867	0.2	grey	PARP6	ENSG00000137817	grey
-0.476645	0.986867	0.2	grey	PLEKHG2	ENSG00000090924	grey
-0.263312	0.986737	0.2	grey	ACER3	ENSG00000078124	grey
0.490769	0.986683	0.2	grey	TMEM106A	ENSG00000184988	grey
0.336605	0.986225	0.2	grey	PRKD2	ENSG00000105287	grey
0.78028	0.985534	0.2	grey	TNFAIP8L3	ENSG00000183578	grey
0.381948	0.985416	0.2	grey	ANO10	ENSG00000160746	grey
0.344028	0.98536	0.2	grey	VPS25	ENSG00000131475	grey
-0.362816	0.984193	0.2	grey	OMA1	ENSG00000162600	grey
-0.369463	0.984002	0.2	grey	ABRAXAS2	ENSG00000165660	grey
-0.364676	0.984002	0.2	grey	AKTIP	ENSG00000166971	grey
-0.22069	0.983742	0.2	grey	CCNI	ENSG00000118816	grey
1.66863	0.983575	0.2	grey	HTR3A	ENSG00000166736	grey
0.501243	0.983575	0.2	grey	COL4A2	ENSG00000134871	grey
-0.308207	0.983407	0.2	grey	CSPP1	ENSG00000104218	grey
0.699093	0.982956	0.2	grey	CTU2	ENSG00000174177	grey
-0.217434	0.982761	0.2	grey	LIX1L	ENSG00000271601	grey
0.394963	0.982761	0.2	grey	SH3GLB2	ENSG00000148341	grey
0.54977	0.982275	0.2	grey	CD320	ENSG00000167775	grey
-0.526837	0.982244	0.2	grey	INTS2	ENSG00000108506	grey
0.581964	0.982244	0.2	grey	KCNC3	ENSG00000131398	grey
0.498727	0.981851	0.2	grey	CAPN15	ENSG00000103326	grey
0.41479	0.981474	0.2	grey	ARL16	ENSG00000214087	grey
-0.276256	0.980878	0.2	grey	SLC7A6OS	ENSG00000103061	grey
-0.36202	0.980754	0.2	grey	UBE4A	ENSG00000110344	grey
0.430846	0.980189	0.2	grey	MFSD13A	ENSG00000138111	grey
-0.340789	0.980036	0.2	grey	CASP8AP2	ENSG00000118412	grey
1.31945	0.980036	0.2	grey	SUSD2	ENSG00000099994	grey
-0.456245	0.980016	0.2	grey	MCTP2	ENSG00000140563	grey
-0.461279	0.979462	0.2	grey	ACYP1	ENSG00000119640	grey
0.363821	0.979462	0.2	grey	INF2	ENSG00000203485	grey
0.562438	0.978738	0.2	grey	FRS3	ENSG00000137218	grey
-0.349007	0.978738	0.2	grey	MPP1	ENSG00000130830	grey
0.65517	0.977835	0.2	grey	CD38	ENSG00000004468	grey
-0.308804	0.976661	0.2	grey	MBD1	ENSG00000141644	grey
-0.324012	0.976514	0.2	grey	ARGLU1	ENSG00000134884	grey
0.707055	0.976514	0.2	grey	PTGER2	ENSG00000125384	grey
-0.323867	0.976514	0.2	grey	POLG2	ENSG00000256525	grey
1.96913	0.976514	0.2	grey	WFDC11	ENSG00000180083	grey
0.349635	0.976162	0.2	grey	RBPMS2	ENSG00000166831	grey
0.27427	0.976162	0.2	grey	GDI1	ENSG00000203879	grey
0.786534	0.974342	0.2	grey	SPOCD1	ENSG00000134668	grey
-0.367551	0.974342	0.2	grey	SORT1	ENSG00000134243	grey
-0.252043	0.974342	0.2	grey	POT1	ENSG00000128513	grey
-0.314384	0.974342	0.2	grey	SAAL1	ENSG00000166788	grey
1.96709	0.974342	0.2	grey	HPN	ENSG00000105707	grey
0.703771	0.974342	0.2	grey	THAP8	ENSG00000161277	grey
0.40355	0.974342	0.2	grey	ADRM1	ENSG00000130706	grey
-0.351826	0.973856	0.2	grey	FAM168B	ENSG00000152102	grey
-0.314424	0.973835	0.2	grey	SHCBP1	ENSG00000171241	grey
0.681353	0.973835	0.2	grey	ZFPM1	ENSG00000179588	grey
0.575911	0.973835	0.2	grey	EXOSC5	ENSG00000077348	grey
-0.413118	0.973693	0.2	grey	STK33	ENSG00000130413	grey
-0.450003	0.973256	0.2	grey	ZNF592	ENSG00000166716	grey
-0.2745	0.972948	0.2	grey	METTL3	ENSG00000165819	grey
-1.78416	0.972948	0.2	grey	ZNF763	ENSG00000197054	grey
-0.287719	0.972395	0.2	grey	MRPL35	ENSG00000132313	grey
0.345576	0.972108	0.2	grey	UBE2C	ENSG00000175063	grey
-0.355988	0.971612	0.2	grey	REV1	ENSG00000135945	grey
0.386306	0.971192	0.2	grey	POR	ENSG00000127948	grey
-0.254294	0.970864	0.2	grey	ACSL3	ENSG00000123983	grey
-0.346924	0.969046	0.2	grey	ADAT1	ENSG00000065457	grey
-0.352957	0.96853	0.2	grey	PAK2	ENSG00000180370	grey
0.45119	0.968225	0.2	grey	AKR7A2	ENSG00000053371	grey
0.416927	0.968225	0.2	grey	POLR2J	ENSG00000005075	grey
-0.286604	0.968225	0.2	grey	EPS8	ENSG00000151491	grey
0.918871	0.967513	0.2	grey	ASH1L-AS1	ENSG00000235919	grey
1.12439	0.967364	0.2	grey	TNFSF15	ENSG00000181634	grey
-0.444062	0.967364	0.2	grey	ABLIM1	ENSG00000099204	grey
-0.238724	0.96722	0.2	grey	SMC2	ENSG00000136824	grey
-0.27764	0.967195	0.2	grey	LIN52	ENSG00000205659	grey
-0.470459	0.967069	0.2	grey	LINS1	ENSG00000140471	grey
-0.362038	0.966804	0.2	grey	TMEM170A	ENSG00000166822	grey
-0.468341	0.966147	0.2	grey	CCN2	ENSG00000118523	grey
-0.309771	0.966141	0.2	grey	TRNP1	ENSG00000253368	grey
-0.278631	0.965998	0.2	grey	GPBP1L1	ENSG00000159592	grey
-0.348116	0.965998	0.2	grey	POLK	ENSG00000122008	grey
-0.309434	0.965998	0.2	grey	CHD7	ENSG00000171316	grey
-0.346425	0.965998	0.2	grey	MTERF3	ENSG00000156469	grey
-0.318229	0.965998	0.2	grey	ZNF24	ENSG00000172466	grey
-0.360227	0.965992	0.2	grey	CHD2	ENSG00000173575	grey
0.447302	0.965471	0.2	grey	LZTS3	ENSG00000088899	grey
-0.360564	0.965366	0.2	grey	RASEF	ENSG00000165105	grey
-0.41281	0.965201	0.2	grey	GBF1	ENSG00000107862	grey
-0.301037	0.964481	0.2	grey	THADA	ENSG00000115970	grey
-0.247076	0.964481	0.2	grey	NR2C1	ENSG00000120798	grey
0.497051	0.964481	0.2	grey	SLC16A2	ENSG00000147100	grey
0.390321	0.964045	0.2	grey	GTPBP3	ENSG00000130299	grey
0.442185	0.963833	0.2	grey	SEC61G	ENSG00000132432	grey
-1.69222	0.96379	0.2	grey	ACRBP	ENSG00000111644	grey
-0.318075	0.963597	0.2	grey	NLN	ENSG00000123213	grey
0.304588	0.963597	0.2	grey	CANT1	ENSG00000171302	grey
0.559739	0.962846	0.2	grey	RNASET2	ENSG00000026297	grey
-0.376909	0.962846	0.2	grey	ZNF667	ENSG00000198046	grey
-0.350786	0.962785	0.2	grey	BTRC	ENSG00000166167	grey
0.312572	0.962193	0.2	grey	STX16	ENSG00000124222	grey
-0.341152	0.961986	0.2	grey	MAP4K4	ENSG00000071054	grey
-0.401435	0.96179	0.2	grey	ZNF585B	ENSG00000245680	grey
0.33723	0.961588	0.2	grey	CD81	ENSG00000110651	grey
0.486621	0.961581	0.2	grey	CSF1	ENSG00000184371	grey
-0.253209	0.961278	0.2	grey	STAU1	ENSG00000124214	grey
0.238859	0.961226	0.2	grey	UBAC2	ENSG00000134882	grey
0.648194	0.960914	0.2	grey	FGGY	ENSG00000172456	grey
-0.314548	0.960914	0.2	grey	DNAJC3	ENSG00000102580	grey
-0.398147	0.960828	0.2	grey	NEMP1	ENSG00000166881	grey
0.288116	0.959981	0.2	grey	RARG	ENSG00000172819	grey
0.378391	0.959978	0.2	grey	DNASE1	ENSG00000213918	grey
0.218365	0.959619	0.2	grey	ALDH18A1	ENSG00000059573	grey
-0.445905	0.959531	0.2	grey	PRR14L	ENSG00000183530	grey
0.270223	0.959285	0.2	grey	EXTL3	ENSG00000012232	grey
0.317657	0.959112	0.2	grey	GRHPR	ENSG00000137106	grey
0.564722	0.95905	0.2	grey	LINC00910	ENSG00000188825	grey
-0.529835	0.958496	0.2	grey	ZBTB43	ENSG00000169155	grey
-0.525219	0.958232	0.2	grey	BRAF	ENSG00000157764	grey
1.55769	0.958232	0.2	grey	WDR81	ENSG00000276021	grey
0.274137	0.957955	0.2	grey	SMYD3	ENSG00000185420	grey
0.361668	0.957828	0.2	grey	TTLL12	ENSG00000100304	grey
-0.333839	0.957689	0.2	grey	AHCYL2	ENSG00000158467	grey
-0.329722	0.957329	0.2	grey	PARG	ENSG00000227345	grey
0.428535	0.956394	0.2	grey	PLA2R1	ENSG00000153246	grey
-0.332913	0.95585	0.2	grey	CAPN2	ENSG00000162909	grey
0.285669	0.95585	0.2	grey	RMND5B	ENSG00000145916	grey
-0.310642	0.95567	0.2	grey	WEE1	ENSG00000166483	grey
-0.252594	0.953529	0.2	grey	UBE3A	ENSG00000114062	grey
-0.281498	0.953514	0.2	grey	LRCH3	ENSG00000186001	grey
-0.328575	0.953265	0.2	grey	LTV1	ENSG00000135521	grey
0.453262	0.952528	0.2	grey	NAIF1	ENSG00000171169	grey
-0.491584	0.951858	0.2	grey	POLQ	ENSG00000051341	grey
-0.223271	0.95159	0.2	grey	UBE2K	ENSG00000078140	grey
0.459937	0.951183	0.2	grey	HPCAL4	ENSG00000116983	grey
-0.597403	0.951183	0.2	grey	ALDH1L2	ENSG00000136010	grey
-0.394808	0.951183	0.2	grey	CENPV	ENSG00000166582	grey
1.054	0.950817	0.2	grey	SNED1	ENSG00000162804	grey
0.272417	0.950817	0.2	grey	TGFB1	ENSG00000105329	grey
0.3398	0.95048	0.2	grey	TMEM67	ENSG00000164953	grey
-0.487881	0.950338	0.2	grey	ZNF717	ENSG00000227124	grey
-0.333417	0.947658	0.2	grey	HSP90AA1	ENSG00000080824	grey
0.28959	0.947621	0.2	grey	GALNT2	ENSG00000143641	grey
0.400078	0.947393	0.2	grey	ATP9B	ENSG00000166377	grey
0.306116	0.947357	0.2	grey	ZFYVE1	ENSG00000165861	grey
0.338574	0.946886	0.2	grey	PPIC	ENSG00000168938	grey
-0.400167	0.946633	0.2	grey	ATF5	ENSG00000169136	grey
0.266603	0.946467	0.2	grey	MED25	ENSG00000104973	grey
-0.492188	0.946449	0.2	grey	LATS1	ENSG00000131023	grey
-0.476949	0.945214	0.2	grey	NEDD4	ENSG00000069869	grey
-0.297858	0.945101	0.2	grey	EIF1AX	ENSG00000173674	grey
0.292614	0.944381	0.2	grey	SIDT2	ENSG00000149577	grey
0.948615	0.944381	0.2	grey	LINC01852	ENSG00000236914	grey
0.612424	0.944381	0.2	grey	KCNN4	ENSG00000104783	grey
-0.326067	0.944197	0.2	grey	RPAP3	ENSG00000005175	grey
0.337366	0.944197	0.2	grey	WIPI1	ENSG00000070540	grey
0.790181	0.943218	0.2	grey	CNIH3	ENSG00000143786	grey
-0.335686	0.943218	0.2	grey	NAA15	ENSG00000164134	grey
0.268067	0.942654	0.2	grey	ORMDL3	ENSG00000172057	grey
-0.306214	0.94258	0.2	grey	GCC1	ENSG00000179562	grey
-0.382745	0.94258	0.2	grey	ZNF776	ENSG00000152443	grey
0.442758	0.942423	0.2	grey	PCNX3	ENSG00000197136	grey
0.892874	0.942423	0.2	grey	ALDH3A1	ENSG00000108602	grey
0.666365	0.942423	0.2	grey	ZGPAT	ENSG00000197114	grey
-0.296858	0.942404	0.2	grey	FERMT2	ENSG00000073712	grey
-0.720639	0.942254	0.2	grey	TIGD7	ENSG00000140993	grey
-0.360276	0.942215	0.2	grey	ATF2	ENSG00000115966	grey
-0.23006	0.942205	0.2	grey	SLU7	ENSG00000164609	grey
0.42399	0.94216	0.2	grey	PDIA5	ENSG00000065485	grey
0.579388	0.941711	0.2	grey	DNAH11	ENSG00000105877	grey
0.507559	0.941613	0.2	grey	SLC6A11	ENSG00000132164	grey
-0.359773	0.941528	0.2	grey	ENTPD4	ENSG00000197217	grey
0.28252	0.941115	0.2	grey	PAQR7	ENSG00000182749	grey
0.544921	0.941115	0.2	grey	PLA2G6	ENSG00000184381	grey
0.398065	0.941115	0.2	grey	BEX3	ENSG00000166681	grey
-0.306455	0.940487	0.2	grey	KLHL2	ENSG00000109466	grey
-0.526188	0.940324	0.2	grey	MED13	ENSG00000108510	grey
-0.611392	0.940324	0.2	grey	LONRF3	ENSG00000175556	grey
0.398108	0.940277	0.2	grey	MANF	ENSG00000145050	grey
-0.287334	0.940277	0.2	grey	TBC1D20	ENSG00000125875	grey
-0.334766	0.940188	0.2	grey	CNTLN	ENSG00000044459	grey
0.427938	0.93976	0.2	grey	EEF2KMT	ENSG00000118894	grey
0.464537	0.93976	0.2	grey	TIMM17B	ENSG00000126768	grey
0.790505	0.939478	0.2	grey	PRKAR2A-AS1	ENSG00000224424	grey
-0.32944	0.939292	0.2	grey	CALM2	ENSG00000143933	grey
-0.404421	0.939232	0.2	grey	SAP130	ENSG00000136715	grey
0.307277	0.938878	0.2	grey	FBXL12	ENSG00000127452	grey
0.356651	0.938561	0.2	grey	AKR1A1	ENSG00000117448	grey
0.398505	0.938561	0.2	grey	SERGEF	ENSG00000129158	grey
-0.285991	0.938334	0.2	grey	HP1BP3	ENSG00000127483	grey
-0.331285	0.938058	0.2	grey	SRGAP2	ENSG00000266028	grey
-0.406164	0.938058	0.2	grey	ATXN1L	ENSG00000224470	grey
-0.303429	0.938058	0.2	grey	EIF1	ENSG00000173812	grey
-0.2386	0.937826	0.2	grey	PRPF19	ENSG00000110107	grey
1.70823	0.937639	0.2	grey	ANKRD65	ENSG00000235098	grey
-0.503234	0.937521	0.2	grey	POLR1A	ENSG00000068654	grey
0.360512	0.937521	0.2	grey	B4GAT1	ENSG00000174684	grey
-0.434506	0.937513	0.2	grey	STK17B	ENSG00000081320	grey
-0.415889	0.937183	0.2	grey	RALGAPB	ENSG00000170471	grey
-0.226602	0.936415	0.2	grey	FYTTD1	ENSG00000122068	grey
[truncated: 11,893 more rows]
