# Supplementary material for: Lactate supports cell-autonomous ECM production to sustain metastatic behavior in prostate cancer
Source: EMBO Rep. 2024 Jun 21;25(8):19. doi: 10.1038/s44319-024-00180-z (PMC11315984; doi:10.1038/s44319-024-00180-z)
Supplement: Supplementary file 6 — Source data Fig. 1 [file 44319_2024_180_MOESM6_ESM.zip › Figure 1/1D/1D.xlsx]

## Sheet: 1D
	-			iMCT1			iMCT1+a-KG
	HPF-CM	CAF-CM	LA	HPF-CM	CAF-CM	LA	HPF-CM	CAF-CM	LA
	13081205	20727319	19976578	11987721	17137704	10581483	18105154	20189853	21388533
	12652684	21445185	22047322	17098995	12690771	15497976	22610151	25178900	23637982
	16509880	24392281	21419775	15934949	16633545	16207462	16834843	22135501	22557013
