# Supplementary material for: Lactate supports cell-autonomous ECM production to sustain metastatic behavior in prostate cancer
Source: EMBO Rep. 2024 Jun 21;25(8):19. doi: 10.1038/s44319-024-00180-z (PMC11315984; doi:10.1038/s44319-024-00180-z)
Supplement: Supplementary file 6 — Source data Fig. 1 [file 44319_2024_180_MOESM6_ESM.zip › Figure 1/1C/1C Quantification.xlsx]

## Sheet: 1C
	-			MCT1i
Col1a1 Fluorescence signal	HPF-CM	CAF-CM	LA	HPF-CM	CAF-CM	LA
	9.098	46.028	5.933	3.367	5.022	13.841
	5.103	47.041	11.348	2.551	8.785	8.137
	6.466	18.867	8.741	3.025	5.706	5.73
	5.769	25.11	12.52	1.794	10.108	3.999
	9.956	18.211	7.105	0.907	6.025	5.262
	6.685	19.328	11.432	3.069	5.67	3.453
	6.352	18.271	7.75	2.473	5.15	6.67
	4.84	13.063	33.827	4.763	14.143	5.132
	9.299	19.538	15.023	2.199	10.992	6.58
	2.844	14.058	11.251	5.327	12.924	1.804
	7.165	20.418	16.736	3.91	6.152	3.179
	6.333	12.298	23.171	5.011	6.353	5.883
	5.081	4.185	24.941	3.487	10.101	2.144
	6.851	47.208	11.832	4.111	12.476	1.08
	7.957	35.084	19.292	4.667	11.234	3.432
	2.778	22.446	27.86	1.753	5.736	0.956
	8.326	33.096	11.921	4.194	8.429	5.074
	13.276	25.736	13.876	2.25	4.764	1.993
	10.308	43.938	15.309	4.318	4.006	12.053
	5.06	24.304	22.882	1.983	0.815	1.47
	3.555	35.612	23.419	1.624	7.511	1.013
	7.076	38.035	8.356	3.592	19.27	1.109
	9.462	37.379	9.636	2.403	11.061	1.316
	7.873	39.195	9.044	2.099	8.829	1.477
	4.778	30.861	21.812	1.191	5.845	1.611
	5.094	39.679		1.2	7.05	1.118
	5.952	37.718		4.333	8.151	1.521
		24.972		4.652	7.061
		24.134		1.29	8.817
		33.526		12.197	9.9
		41.898		2.629	7.677
		44.623		2.2	14.186
				2.291	6.381
				0.928	9.799
				2.333	10.118
				2.223	10.95
				2.945	9.478
				2.603	7.199
				2.323	6.496
				1.727	4.107
					5.361
					7.043
