# Supplementary material for: Lactate supports cell-autonomous ECM production to sustain metastatic behavior in prostate cancer
Source: EMBO Rep. 2024 Jun 21;25(8):19. doi: 10.1038/s44319-024-00180-z (PMC11315984; doi:10.1038/s44319-024-00180-z)
Supplement: Supplementary file 7 — Source data Fig. 2 [file 44319_2024_180_MOESM7_ESM.zip]

Archive with 57 entries (52 files):
- Figure 2/
- __MACOSX/._Figure 2
- Figure 2/.DS_Store
- __MACOSX/Figure 2/._.DS_Store
- Figure 2/2A/
- Figure 2/2C/
- __MACOSX/Figure 2/._2C
- Figure 2/2D/
- __MACOSX/Figure 2/._2D
- Figure 2/2B/
- __MACOSX/Figure 2/._2B
- Figure 2/2A/2A.xlsx
- __MACOSX/Figure 2/2A/._2A.xlsx
- Figure 2/2C/siP4HA1_Lactate.tif
- __MACOSX/Figure 2/2C/._siP4HA1_Lactate.tif
- Figure 2/2C/.DS_Store
- __MACOSX/Figure 2/2C/._.DS_Store
- Figure 2/2C/siCTR_HPF-CM.tif
- __MACOSX/Figure 2/2C/._siCTR_HPF-CM.tif
- Figure 2/2C/siCTR_Lactate.tif
- __MACOSX/Figure 2/2C/._siCTR_Lactate.tif
- Figure 2/2C/siP4HA1_HPF-CM.tif
- __MACOSX/Figure 2/2C/._siP4HA1_HPF-CM.tif
- Figure 2/2C/2C.xlsx
- __MACOSX/Figure 2/2C/._2C.xlsx
- Figure 2/2C/siP4HA1_CAF-CM.tif
- __MACOSX/Figure 2/2C/._siP4HA1_CAF-CM.tif
- Figure 2/2C/siCTR_CAF-CM.tif
- __MACOSX/Figure 2/2C/._siCTR_CAF-CM.tif
- Figure 2/2D/HPF-CM.tif
- __MACOSX/Figure 2/2D/._HPF-CM.tif
- Figure 2/2D/2D.xlsx
- __MACOSX/Figure 2/2D/._2D.xlsx
- Figure 2/2D/.DS_Store
- __MACOSX/Figure 2/2D/._.DS_Store
- Figure 2/2D/Lactate.tif
- __MACOSX/Figure 2/2D/._Lactate.tif
- Figure 2/2D/CAF-CM.tif
- __MACOSX/Figure 2/2D/._CAF-CM.tif
- Figure 2/2B/.DS_Store
- __MACOSX/Figure 2/2B/._.DS_Store
- Figure 2/2B/HPF-CM siP4HA1.tif
- __MACOSX/Figure 2/2B/._HPF-CM siP4HA1.tif
- Figure 2/2B/CAF-CM siCTR.tif
- __MACOSX/Figure 2/2B/._CAF-CM siCTR.tif
- Figure 2/2B/2B.xlsx
- __MACOSX/Figure 2/2B/._2B.xlsx
- Figure 2/2B/HPF-CM siCTR.tif
- __MACOSX/Figure 2/2B/._HPF-CM siCTR.tif
- Figure 2/2B/Lactate siCTR.tif
- __MACOSX/Figure 2/2B/._Lactate siCTR.tif
- Figure 2/2B/CAF-CM siP4HA1.tif
- __MACOSX/Figure 2/2B/._CAF-CM siP4HA1.tif
- Figure 2/2B/Lactate siP4HA1.tif
- __MACOSX/Figure 2/2B/._Lactate siP4HA1.tif
- Figure 2/2B/2B.rtf
- __MACOSX/Figure 2/2B/._2B.rtf
