# Supplementary material for: Lactate supports cell-autonomous ECM production to sustain metastatic behavior in prostate cancer
Source: EMBO Rep. 2024 Jun 21;25(8):19. doi: 10.1038/s44319-024-00180-z (PMC11315984; doi:10.1038/s44319-024-00180-z)
Supplement: Supplementary file 7 — Source data Fig. 2 [file 44319_2024_180_MOESM7_ESM.zip › Figure 2/2A/2A.xlsx]

## Sheet: 2A
		HPF-CM	CAF-CM	LA	HPF-CM siP4HA1	CAF-CM siP4HA1	LA siP4HA1
		78	110	144	55	56	90
		55	103	122	80	45	108
		49	88	131	69	77	83
