# Supplementary material for: Lactate supports cell-autonomous ECM production to sustain metastatic behavior in prostate cancer
Source: EMBO Rep. 2024 Jun 21;25(8):19. doi: 10.1038/s44319-024-00180-z (PMC11315984; doi:10.1038/s44319-024-00180-z)
Supplement: Supplementary file 7 — Source data Fig. 2 [file 44319_2024_180_MOESM7_ESM.zip › Figure 2/2C/2C.xlsx]

## Sheet: 2C
		HPF-CM	CAF-CM	LA	HPF-CM siP4HA1	CAF-CM siP4HA1	LA siP4HA1
		0.997418	1.47024	1.44795	0.954	0.949531	0.602221
	relative sphere size	0.924651	1.63447	1.28943	1.08579	0.667038	0.897775
		1.07793	1.68243	1.35974	1.04613	0.770412	0.967633
		HPF-CM	CAF-CM	LA	HPF-CM siP4HA1	CAF-CM siP4HA1	LA siP4HA1
		0	6	6	2	2	2
	sphere number	6	12	4	4	4	8
		2	3	10	0	0	2
		2	10	10	4	2	0
		2	8	8	2	4	0
		2	4		2	2	2
