# Supplementary material for: Lactate supports cell-autonomous ECM production to sustain metastatic behavior in prostate cancer
Source: EMBO Rep. 2024 Jun 21;25(8):19. doi: 10.1038/s44319-024-00180-z (PMC11315984; doi:10.1038/s44319-024-00180-z)
Supplement: Supplementary file 7 — Source data Fig. 2 [file 44319_2024_180_MOESM7_ESM.zip › Figure 2/2D/2D.xlsx]

## Sheet: 2D
		HPF-CM siCTR	HPF-CM siP4HA1	CAF-CM siCTR	CAF-CM siP4HA1	LA siCTR	LA siP4HA1
		5	9	51	14	11	8
		7	11	41	21	19	2
		5	3	38	14	12	4
		11	3	34	13	11	3
		10	2	35	13	13	5
		7	4	45	21	10	4
		6	8			16	2
		8	4			16	6
			8			11	2
			4			10	3
			1				10
							12
