# Supplementary material for: Lactate supports cell-autonomous ECM production to sustain metastatic behavior in prostate cancer
Source: EMBO Rep. 2024 Jun 21;25(8):19. doi: 10.1038/s44319-024-00180-z (PMC11315984; doi:10.1038/s44319-024-00180-z)
Supplement: Supplementary file 7 — Source data Fig. 2 [file 44319_2024_180_MOESM7_ESM.zip › Figure 2/2B/2B.xlsx]

## Sheet: 2B
		HPF-CM	CAF-CM	LA	HPF-CM siP4HA1	CAF-CM siP4HA1	LA siP4HA1
		30	65	70	41	50	30
		40	66	55	33	38	32
		35	81	65	34	20	49
