# Supplementary material for: Lactate supports cell-autonomous ECM production to sustain metastatic behavior in prostate cancer
Source: EMBO Rep. 2024 Jun 21;25(8):19. doi: 10.1038/s44319-024-00180-z (PMC11315984; doi:10.1038/s44319-024-00180-z)
Supplement: Supplementary file 8 — Source data Fig. 3 [file 44319_2024_180_MOESM8_ESM.zip]

Archive with 60 entries (52 files):
- Figure 3/
- __MACOSX/._Figure 3
- Figure 3/3E/
- Figure 3/3B/
- __MACOSX/Figure 3/._3B
- Figure 3/3C/
- Figure 3/3D/
- __MACOSX/Figure 3/._3D
- Figure 3/.DS_Store
- __MACOSX/Figure 3/._.DS_Store
- Figure 3/3H/
- Figure 3/3F/
- __MACOSX/Figure 3/._3F
- Figure 3/3G/
- __MACOSX/Figure 3/._3G
- Figure 3/3E/3E.xlsx
- __MACOSX/Figure 3/3E/._3E.xlsx
- Figure 3/3B/.DS_Store
- __MACOSX/Figure 3/3B/._.DS_Store
- Figure 3/3B/DDR1 MCT1i.tif
- Figure 3/3B/Actin MCT1i.tif
- __MACOSX/Figure 3/3B/._Actin MCT1i.tif
- Figure 3/3B/3b blot.pdf
- __MACOSX/Figure 3/3B/._3b blot.pdf
- Figure 3/3C/3C.xlsx
- __MACOSX/Figure 3/3C/._3C.xlsx
- Figure 3/3D/.DS_Store
- __MACOSX/Figure 3/3D/._.DS_Store
- Figure 3/3D/CAF-CM siDDR1.tif
- Figure 3/3D/HPF-CM siDDR1.tif
- Figure 3/3D/CAF-CM siCTR.tif
- Figure 3/3D/3D.xlsx
- __MACOSX/Figure 3/3D/._3D.xlsx
- Figure 3/3D/HPF-CM siCTR.tif
- Figure 3/3D/Lactate siDDR1.tif
- Figure 3/3D/Lactate siCTR.tif
- Figure 3/3H/3H.xlsx
- __MACOSX/Figure 3/3H/._3H.xlsx
- Figure 3/3H/Low.tif
- __MACOSX/Figure 3/3H/._Low.tif
- Figure 3/3H/High.tif
- __MACOSX/Figure 3/3H/._High.tif
- Figure 3/3H/Benign.tif
- __MACOSX/Figure 3/3H/._Benign.tif
- Figure 3/3F/.DS_Store
- __MACOSX/Figure 3/3F/._.DS_Store
- Figure 3/3F/3F.xlsx
- __MACOSX/Figure 3/3F/._3F.xlsx
- Figure 3/3G/.DS_Store
- __MACOSX/Figure 3/3G/._.DS_Store
- Figure 3/3G/siCTR HPF-CM.tif
- Figure 3/3G/siDDR1 HPF-CM.tif
- Figure 3/3G/siDDR1 Lactate.tif
- Figure 3/3G/siCTR Lactate.tif
- Figure 3/3G/3G.xlsx
- __MACOSX/Figure 3/3G/._3G.xlsx
- Figure 3/3G/siDDR1 CAF-CM.tif
- Figure 3/3G/siCTR CAF-CM.tif
- Figure 3/3G/3G.rtf
- __MACOSX/Figure 3/3G/._3G.rtf
