# Supplementary material for: Lactate supports cell-autonomous ECM production to sustain metastatic behavior in prostate cancer
Source: EMBO Rep. 2024 Jun 21;25(8):19. doi: 10.1038/s44319-024-00180-z (PMC11315984; doi:10.1038/s44319-024-00180-z)
Supplement: Supplementary file 8 — Source data Fig. 3 [file 44319_2024_180_MOESM8_ESM.zip › Figure 3/3E/3E.xlsx]

## Sheet: 3E
		siCTR			siDDR1
		HPF-CM	CAF-CM	LA	HPF-CM	CAF-CM	LA
		1	3.6	2.8	0.9	0.7	1.05
		1	2	2.5	1.1	1.5	1.25
		1	3.4	2.9	0.9	1.7	1.4
