# Supplementary material for: Lactate supports cell-autonomous ECM production to sustain metastatic behavior in prostate cancer
Source: EMBO Rep. 2024 Jun 21;25(8):19. doi: 10.1038/s44319-024-00180-z (PMC11315984; doi:10.1038/s44319-024-00180-z)
Supplement: Supplementary file 8 — Source data Fig. 3 [file 44319_2024_180_MOESM8_ESM.zip › Figure 3/3C/3C.xlsx]

## Sheet: 3C
	siCTR			siDDR1
	HPF-CM	CAF-CM	LA	HPF-CM	CAF-CM	LA
	35	88	108	68	54	71
	55	98	114	50	70	68
	70	85	95	55	62	70
