# Supplementary material for: Lactate supports cell-autonomous ECM production to sustain metastatic behavior in prostate cancer
Source: EMBO Rep. 2024 Jun 21;25(8):19. doi: 10.1038/s44319-024-00180-z (PMC11315984; doi:10.1038/s44319-024-00180-z)
Supplement: Supplementary file 8 — Source data Fig. 3 [file 44319_2024_180_MOESM8_ESM.zip › Figure 3/3D/3D.xlsx]

## Sheet: 3D
		siCTR			siDDR1
		HPF-CM	CAF-CM	LA	HPF-CM	CAF-CM	LA
	relative sphere size	0.847433	1.45573	1.65557	0.795038	0.817453	0.818505
		1.02401	2.22098	1.76122	0.907266	0.755067	0.56618
		1.12855	1.59075	1.57741	1.0652	0.761591	0.87516
		siCTR			siDDR1
	sphere number	HPF-CM	CAF-CM	LA	HPF-CM	CAF-CM	LA
		6	6	10	8	3	1
		3	6	6	5	4	5
		8	9	10	5	4	7
		5	8	5	4	7	2
		3	7	8	7	3	3
		1	11	9	2	2	4
		3			3		4
