# Supplementary material for: Lactate supports cell-autonomous ECM production to sustain metastatic behavior in prostate cancer
Source: EMBO Rep. 2024 Jun 21;25(8):19. doi: 10.1038/s44319-024-00180-z (PMC11315984; doi:10.1038/s44319-024-00180-z)
Supplement: Supplementary file 8 — Source data Fig. 3 [file 44319_2024_180_MOESM8_ESM.zip › Figure 3/3H/3H.xlsx]

## Sheet: 3H
			Gleason score
		<6	7	>8
		Benign	Low	High
		1	1	3
		2	1	2
		2	2	0
		1	3	2
		1	2	2
		2	2	1
		3	1	2
		3	3	3
		3	2	1
		1	2	1
		2	1	1
		1	1	1
		1	0	0
		2	3	2
		3	0	0
		2	0	0
		2	0	0
		1	0	3
		2	2	2
		0	0	1
		0	2	2
		0	0	0
		0	0	1
		0	0	0
		1	0	1
		0	3	2
				0
				2
				0
				0
				0
				0
				3
				3
				2
				1
				2
				2
