# Supplementary material for: Lactate supports cell-autonomous ECM production to sustain metastatic behavior in prostate cancer
Source: EMBO Rep. 2024 Jun 21;25(8):19. doi: 10.1038/s44319-024-00180-z (PMC11315984; doi:10.1038/s44319-024-00180-z)
Supplement: Supplementary file 9 — Source data Fig. 4 [file 44319_2024_180_MOESM9_ESM.zip]

Archive with 31 entries (27 files):
- Figure 4/
- __MACOSX/._Figure 4
- Figure 4/.DS_Store
- __MACOSX/Figure 4/._.DS_Store
- Figure 4/4B/
- __MACOSX/Figure 4/._4B
- Figure 4/4C/
- __MACOSX/Figure 4/._4C
- Figure 4/4D/
- __MACOSX/Figure 4/._4D
- Figure 4/4B/.DS_Store
- __MACOSX/Figure 4/4B/._.DS_Store
- Figure 4/4B/WB Actin ecm.tif
- Figure 4/4B/WB pDDR1 ecm.tif
- Figure 4/4B/4b blot.pdf
- __MACOSX/Figure 4/4B/._4b blot.pdf
- Figure 4/4B/WB DDR1 ecm.tif
- Figure 4/4C/.DS_Store
- __MACOSX/Figure 4/4C/._.DS_Store
- Figure 4/4C/4C.xlsx
- __MACOSX/Figure 4/4C/._4C.xlsx
- Figure 4/4D/HPF-CM siCOL1.tif
- Figure 4/4D/CAF-CM siCOL1.tif
- Figure 4/4D/.DS_Store
- __MACOSX/Figure 4/4D/._.DS_Store
- Figure 4/4D/CAF-CM siCTR.tif
- Figure 4/4D/4D.xlsx
- __MACOSX/Figure 4/4D/._4D.xlsx
- Figure 4/4D/HPF-CM siCTR.tif
- Figure 4/4D/Lactate siCTR.tif
- Figure 4/4D/Lactate siCOL1.tif
