# Supplementary material for: Lactate supports cell-autonomous ECM production to sustain metastatic behavior in prostate cancer
Source: EMBO Rep. 2024 Jun 21;25(8):19. doi: 10.1038/s44319-024-00180-z (PMC11315984; doi:10.1038/s44319-024-00180-z)
Supplement: Supplementary file 9 — Source data Fig. 4 [file 44319_2024_180_MOESM9_ESM.zip › Figure 4/4C/4C.xlsx]

## Sheet: 4C
		siCTR			siCOL1A1
		HPF-CM	CAF-CM	LA	HPF-CM	CAF-CM	LA
		15	42	40	14	30	21
		21	65	54	19	22	18
		31	45	65	21	12	25
