# Supplementary material for: Lactate supports cell-autonomous ECM production to sustain metastatic behavior in prostate cancer
Source: EMBO Rep. 2024 Jun 21;25(8):19. doi: 10.1038/s44319-024-00180-z (PMC11315984; doi:10.1038/s44319-024-00180-z)
Supplement: Supplementary file 9 — Source data Fig. 4 [file 44319_2024_180_MOESM9_ESM.zip › Figure 4/4D/4D.xlsx]

## Sheet: 4D
		siCTR			siCOL1A1
	sphere size	HPF-CM	CAF-CM	LA	HPF-CM	CAF-CM	LA
		1.1741	2.76818	2.66131	1.15177	0.964818	1.14954
		1.10816	1.67817	1.68918	1.01752	1.55877	0.987829
		0.717739	1.69343	1.86984	0.984398	1.03957	1.33668
	sphere number	siCTR			siCOL1A1
		HPF-CM	CAF-CM	LA	HPF-CM	CAF-CM	LA
		6	9	12.5	6	3	3.5
		4	6	7.5	6	4	4
		6.5	9	8	6	4	2
		3	9		7.5	4.5	4.5
