# Supplementary material for: Lactate supports cell-autonomous ECM production to sustain metastatic behavior in prostate cancer
Source: EMBO Rep. 2024 Jun 21;25(8):19. doi: 10.1038/s44319-024-00180-z (PMC11315984; doi:10.1038/s44319-024-00180-z)
Supplement: Supplementary file 10 — Source data Fig. 5 [file 44319_2024_180_MOESM10_ESM.zip]

Archive with 63 entries (56 files):
- Figure 5/
- __MACOSX/._Figure 5
- Figure 5/5G/
- __MACOSX/Figure 5/._5G
- Figure 5/5F/
- __MACOSX/Figure 5/._5F
- Figure 5/.DS_Store
- __MACOSX/Figure 5/._.DS_Store
- Figure 5/5C/
- __MACOSX/Figure 5/._5C
- Figure 5/5D/
- Figure 5/5E/
- __MACOSX/Figure 5/._5E
- Figure 5/5B/
- __MACOSX/Figure 5/._5B
- Figure 5/5G/.DS_Store
- __MACOSX/Figure 5/5G/._.DS_Store
- Figure 5/5G/WB pSTAT3 siSTAT3.tif
- Figure 5/5G/5g blot.pdf
- __MACOSX/Figure 5/5G/._5g blot.pdf
- Figure 5/5G/WB STAT3 siSTAT3.tif
- Figure 5/5G/WB Col1 siSTAT3.tif
- Figure 5/5G/WB Actin siSTAT3.tif
- Figure 5/5F/CAF-CM sistat3.tif
- __MACOSX/Figure 5/5F/._CAF-CM sistat3.tif
- Figure 5/5F/siCTR HPF-CM.tif
- __MACOSX/Figure 5/5F/._siCTR HPF-CM.tif
- Figure 5/5F/Lactate sistat3.tif
- __MACOSX/Figure 5/5F/._Lactate sistat3.tif
- Figure 5/5F/5F.xlsx
- __MACOSX/Figure 5/5F/._5F.xlsx
- Figure 5/5F/HPF-CM sistat3.tif
- __MACOSX/Figure 5/5F/._HPF-CM sistat3.tif
- Figure 5/5F/siCTR Lactate.tif
- __MACOSX/Figure 5/5F/._siCTR Lactate.tif
- Figure 5/5F/siCTR CAF-CM.tif
- __MACOSX/Figure 5/5F/._siCTR CAF-CM.tif
- Figure 5/5C/.DS_Store
- __MACOSX/Figure 5/5C/._.DS_Store
- Figure 5/5C/WB Actin ecm.tif
- Figure 5/5C/5c blot.pdf
- __MACOSX/Figure 5/5C/._5c blot.pdf
- Figure 5/5C/WB p-STAT3 ecm.tif
- Figure 5/5C/WB STAT3 ecm.tif
- Figure 5/5D/5D.xlsx
- __MACOSX/Figure 5/5D/._5D.xlsx
- Figure 5/5E/CAF-CM siSTAT3.tif
- Figure 5/5E/.DS_Store
- __MACOSX/Figure 5/5E/._.DS_Store
- Figure 5/5E/CAF-CM siCTR.tif
- Figure 5/5E/Lactate siSTAT3.tif
- Figure 5/5E/5E.xlsx
- __MACOSX/Figure 5/5E/._5E.xlsx
- Figure 5/5E/HPF-CM siCTR.tif
- Figure 5/5E/Lactate siCTR.tif
- Figure 5/5E/HPF-CM siSTAT3.tif
- Figure 5/5B/.DS_Store
- __MACOSX/Figure 5/5B/._.DS_Store
- Figure 5/5B/WB STAT3 siDDR1-1.tif
- Figure 5/5B/WB Actin siDDR1-1.tif
- Figure 5/5B/5b blot.pdf
- __MACOSX/Figure 5/5B/._5b blot.pdf
- Figure 5/5B/WB p-STAT3 siDDR1-1.tif
