# Supplementary material for: Lactate supports cell-autonomous ECM production to sustain metastatic behavior in prostate cancer
Source: EMBO Rep. 2024 Jun 21;25(8):19. doi: 10.1038/s44319-024-00180-z (PMC11315984; doi:10.1038/s44319-024-00180-z)
Supplement: Supplementary file 10 — Source data Fig. 5 [file 44319_2024_180_MOESM10_ESM.zip › Figure 5/5F/5F.xlsx]

## Sheet: 5F
Fluorescence signal (a.u)	HPF-CM	CAF-CM	LA	HPF-CM	CAF-CM	LA
	siCTR			siSTAT3
	8.947	7.951	14.697	9.017	3.298	14.349
	15.997	7.088	14.336	9.277	8.132	16.66
	12.815	11.219	19.536	3.485	1.417	15.952
	6.393	12.191	9.386	8.892	6.705	8.488
	13.303	10.748	25.078	14.164	7.015	8.849
	10.293	6.954	19.027	13.02	6.863	11.25
	5.386	7.847	17.539	3.662	16.937	8.247
	9.27	7.793	29.973	11.705	11.981	18.281
	3.468	6.119	33.516	6.001	7.881	20.71
	4.895	8.202	9.205	1.501	15.017	14.708
	3.914	6.595	13.61	1.616	16.586	19.315
	4.973	7.103	12.423	7.104	8.227	8.627
	2.276	6.152	5.725	11.109	12.906	6.853
	3.257	11.261	5.451	17.974	15.086	20.566
	7.409	13.841	12.966	6.61	3.275	14.998
	5.469	11.462	25.829	6.875	7.198	6.933
	9.064	10.967	14.72	4.5	3.247	10.672
	9.546	11.013	7.951	17.237	15.497	7.144
	9.822	8.022	18.735	18.458	8.426	12.743
	2.502	17.534	20.339	1.079	6.48	23.127
	1.974	17.89	20.724	11.655	13.129	11.978
	8.895	10.244	27.261	8.559	13.131	10.139
	6.831	14.53	15.435	11.02	8.607	16.834
	13.511	25.327	24.307	1.479	14.467	8.958
	6.172	17.216	15.819	13.179	8.997	7.416
	1.776	16.403	7.121	7.83	13.221	15.622
	7.27	26.633	27.076	9.955	11.39	25.217
	10.415	30.793	13.645	6.638		9.904
	6.121	13.153	24.008	13.701		12.539
	8.683	23.572	8.186	7.785		9.471
	13.168	11.186	11.382	3.918
	7.1	21.244	14.644	3.784
	9.091	19.658	32.034	12.755
	15.439	24.86	23.576	4.017
	18.025	21.116	27.598	16.52
	8.988	15.019	21.616	14.526
	13.994	14.496	26.892	9.066
	14.774	15.752	9.312	6.126
	9.132	10.092	12.226	12.32
	10.222	12.228	20.381	9.531
	13.938	14.689	19.195	1.737
	14.448		27.969	6.52
	12.774		27.969	6.514
	8.033		28.854	9.73
	1.581		10.476	18.441
	6.421		16.416	19.315
	5.043		21.718	6.354
	4.713		17.08	5.617
	6.061		21.331	5.774
	3.38		11.53	5.219
				7.824
