# Supplementary material for: Lactate supports cell-autonomous ECM production to sustain metastatic behavior in prostate cancer
Source: EMBO Rep. 2024 Jun 21;25(8):19. doi: 10.1038/s44319-024-00180-z (PMC11315984; doi:10.1038/s44319-024-00180-z)
Supplement: Supplementary file 10 — Source data Fig. 5 [file 44319_2024_180_MOESM10_ESM.zip › Figure 5/5D/5D.xlsx]

## Sheet: 5D
		siCTR			siSTAT3
		HPF-CM	CAF-CM	LA	HPF-CM	CAF-CM	LA
		50	130	88	39	69	30
		41	79	69	44	55	32
		44	100	98	45	70	52
