# Supplementary material for: Lactate supports cell-autonomous ECM production to sustain metastatic behavior in prostate cancer
Source: EMBO Rep. 2024 Jun 21;25(8):19. doi: 10.1038/s44319-024-00180-z (PMC11315984; doi:10.1038/s44319-024-00180-z)
Supplement: Supplementary file 10 — Source data Fig. 5 [file 44319_2024_180_MOESM10_ESM.zip › Figure 5/5E/5E.xlsx]

## Sheet: 5E
		siCTR			siSTAT3
	relative sphere size	HPF-CM	CAF-CM	LA	HPF-CM	CAF-CM	LA
		1.15073	2.39214	2.43014	0.86278	1.13359	1.12965
		0.819732	2.69357	1.51374	0.694325	0.553164	1.1786
		1.02954	1.57086	1.91104	1.03413	0.897249	0.848067
	sphere number	siCTR			siSTAT3
		HPF-CM	CAF-CM	LA	HPF-CM	CAF-CM	LA
		3	5.5	5.5	4	3	3
		2.5	5	4	3.5	3.5	2.5
		3	8	8	4.5	4.5	6
		3	7.5	6.5	4	3.5	3
		3.5	5.5	6.5	1.5	4.5	1.5
		1	4	5	2	5.5	1.5
		2	6.5	7	3.5	4	1.5
				4.5			3
