# Supplementary material for: Lactate supports cell-autonomous ECM production to sustain metastatic behavior in prostate cancer
Source: EMBO Rep. 2024 Jun 21;25(8):19. doi: 10.1038/s44319-024-00180-z (PMC11315984; doi:10.1038/s44319-024-00180-z)
Supplement: Supplementary file 11 — Source data Fig. 6 [file 44319_2024_180_MOESM11_ESM.zip]

Archive with 62 entries (55 files):
- Figure 6/
- __MACOSX/._Figure 6
- Figure 6/6F/
- Figure 6/6A/
- __MACOSX/Figure 6/._6A
- Figure 6/.DS_Store
- __MACOSX/Figure 6/._.DS_Store
- Figure 6/6B/
- __MACOSX/Figure 6/._6B
- Figure 6/6E/
- Figure 6/6D/
- Figure 6/6C/
- Figure 6/6F/6F.xlsx
- __MACOSX/Figure 6/6F/._6F.xlsx
- Figure 6/6A/CAF Scr.tif
- __MACOSX/Figure 6/6A/._CAF Scr.tif
- Figure 6/6A/Lactate Scr.tif
- __MACOSX/Figure 6/6A/._Lactate Scr.tif
- Figure 6/6A/HPF shDDR1.tif
- __MACOSX/Figure 6/6A/._HPF shDDR1.tif
- Figure 6/6A/CAF shDDR1.tif
- __MACOSX/Figure 6/6A/._CAF shDDR1.tif
- Figure 6/6A/Lactate shDDR1.tif
- __MACOSX/Figure 6/6A/._Lactate shDDR1.tif
- Figure 6/6A/HPF Scr.tif
- __MACOSX/Figure 6/6A/._HPF Scr.tif
- Figure 6/6B/scr HPF.tif
- __MACOSX/Figure 6/6B/._scr HPF.tif
- Figure 6/6B/scr CAF.tif
- __MACOSX/Figure 6/6B/._scr CAF.tif
- Figure 6/6B/scr Lactate.tif
- __MACOSX/Figure 6/6B/._scr Lactate.tif
- Figure 6/6B/shP4HA1 Lactate.tif
- __MACOSX/Figure 6/6B/._shP4HA1 Lactate.tif
- Figure 6/6B/shP4HA1 HPF.tif
- __MACOSX/Figure 6/6B/._shP4HA1 HPF.tif
- Figure 6/6B/shP4HA1 CAF.tif
- __MACOSX/Figure 6/6B/._shP4HA1 CAF.tif
- Figure 6/6E/6E.xlsx
- __MACOSX/Figure 6/6E/._6E.xlsx
- Figure 6/6E/.DS_Store
- __MACOSX/Figure 6/6E/._.DS_Store
- Figure 6/6D/PanCK Scr_Lactate.tif
- __MACOSX/Figure 6/6D/._PanCK Scr_Lactate.tif
- Figure 6/6D/PanCK Scr_HPF.tif
- __MACOSX/Figure 6/6D/._PanCK Scr_HPF.tif
- Figure 6/6D/PanCK Scr_CAF.tif
- Figure 6/6D/PanCK shP4HA1_HPF.tif
- __MACOSX/Figure 6/6D/._PanCK shP4HA1_HPF.tif
- Figure 6/6D/PanCK shP4HA1_Lactate.tif
- __MACOSX/Figure 6/6D/._PanCK shP4HA1_Lactate.tif
- Figure 6/6D/PanCK shP4HA1_CAF.tif
- __MACOSX/Figure 6/6D/._PanCK shP4HA1_CAF.tif
- Figure 6/6D/PanCK shDDR1_Lactate.tif
- __MACOSX/Figure 6/6D/._PanCK shDDR1_Lactate.tif
- Figure 6/6D/PanCK shDDR1_CAF.tif
- Figure 6/6D/PanCK shDDR1_HPF.tif
- __MACOSX/Figure 6/6D/._PanCK shDDR1_HPF.tif
- Figure 6/6C/.DS_Store
- __MACOSX/Figure 6/6C/._.DS_Store
- Figure 6/6C/6C.xlsx
- __MACOSX/Figure 6/6C/._6C.xlsx
