# Supplementary material for: Lactate supports cell-autonomous ECM production to sustain metastatic behavior in prostate cancer
Source: EMBO Rep. 2024 Jun 21;25(8):19. doi: 10.1038/s44319-024-00180-z (PMC11315984; doi:10.1038/s44319-024-00180-z)
Supplement: Supplementary file 11 — Source data Fig. 6 [file 44319_2024_180_MOESM11_ESM.zip › Figure 6/6F/6F.xlsx]

## Sheet: 6F
	Sample	Log2 mRNA expression	Time to recurrence (months)	Recurrence status	Quartile
	SL_U133A_PG 12	8.07669	71.8	0	Q1
	SL_U133A_PG 13	8.67367	16	1	Q3
	SL_U133A_PG 15	9.12506	1.9	1	Q4
	SL_U133A_PG 37	9.13732	4	1	Q4
	SL_U133A_PG 41	8.62095	34.6	1	Q2
	SL_U133A_PG 42	8.44528	56	0	Q2
	SL_U133A_PG 45	8.9832	67.5	0	Q3
	SL_U133A_PG 46	9.30394	41.1	1	Q4
	SL_U133A_PG 50	9.69516	74.3	0	Q4
	SL_U133A_PG 52	8.96283	36.8	1	Q3
	SL_U133A_PG 53	9.27257	93.2	0	Q4
	SL_U133A_PG 8	8.87095	73.5	0	Q3
	SL_U133A_PR1-Tredo	8.05822	21.2	1	Q1
	SL_U133A_PR10-T	8.82755	22.7	1	Q3
	SL_U133A_PR11-T	8.7905	31.6	1	Q3
	SL_U133A_PR12-Trpt	9.47561	14.9	1	Q4
	SL_U133A_PR13-T	8.72712	35.4	1	Q3
	SL_U133A_PR14-T	8.92869	64.8	1	Q3
	SL_U133A_PR15-T	8.6641	1.4	1	Q2
	SL_U133A_PR16-T	7.87047	61.1	1	Q1
	SL_U133A_PR17-T	8.05905	2.1	1	Q1
	SL_U133A_PR18-T	8.60009	6.1	1	Q2
	SL_U133A_PR19-T	9.26808	11.6	1	Q4
	SL_U133A_PR2-Tredo	8.89768	4.4	1	Q3
	SL_U133A_PR20-T	8.95147	67.4	1	Q3
	SL_U133A_PR21-Trep	9.0548	5.1	1	Q4
	SL_U133A_PR22-T	8.15819	80.9	0	Q1
	SL_U133A_PR24-T	8.11945	84.5	0	Q1
	SL_U133A_PR25-T	8.4787	71.3	0	Q2
	SL_U133A_PR26-T	9.32515	48.6	1	Q4
	SL_U133A_PR27-T	8.82939	3.9	1	Q3
	SL_U133A_PR28-T	10.1407	86.4	0	Q4
	SL_U133A_PR29-T	9.05831	63	1	Q4
	SL_U133A_PR3-Tredo	9.35072	10.6	1	Q4
	SL_U133A_PR31-T	8.29379	60.6	0	Q1
	SL_U133A_PR32-T	8.16017	84.1	0	Q1
	SL_U133A_PR33-T	8.21252	100.2	0	Q1
	SL_U133A_PR35-T	7.79863	89.8	0	Q1
	SL_U133A_PR37-T	8.13826	62.3	0	Q1
	SL_U133A_PR39-T	9.49285	64.2	0	Q4
	SL_U133A_PR4-Tredo	8.75536	18.7	1	Q3
	SL_U133A_PR40-T	8.30541	70.6	0	Q1
	SL_U133A_PR41-T	9.14434	72.6	0	Q4
	SL_U133A_PR42-T	8.08142	60.1	0	Q1
	SL_U133A_PR43-T	8.45196	61.4	0	Q2
	SL_U133A_PR44-T	9.00653	59.3	0	Q3
	SL_U133A_PR45-T	7.94221	72.1	0	Q1
	SL_U133A_PR47-T	9.35769	69.7	0	Q4
	SL_U133A_PR48-T	8.5184	49.4	1	Q2
	SL_U133A_PR49-T	8.25178	12.1	1	Q1
	SL_U133A_PR5-Tredo	9.49143	2.6	1	Q4
	SL_U133A_PR50-T	8.45574	59.3	0	Q2
	SL_U133A_PR51-T	7.89976	58.4	1	Q1
	SL_U133A_PR52-T	8.38809	67	0	Q2
	SL_U133A_PR53-T	8.1761	93.6	0	Q1
	SL_U133A_PR54-T	8.79306	94.8	0	Q3
	SL_U133A_PR55-T	8.61072	64.4	0	Q2
	SL_U133A_PR56-T	8.04735	94.1	0	Q1
	SL_U133A_PR57-T	8.44738	70.3	0	Q2
	SL_U133A_PR58-T	8.37623	75.9	0	Q2
	SL_U133A_PR59-T rep	9.73494	105.7	0	Q4
	SL_U133A_PR6-Tredo	8.47579	10.6	1	Q2
	SL_U133A_PR60-T	8.34625	55.1	0	Q2
	SL_U133A_PR61-T	9.01756	75.9	0	Q4
	SL_U133A_PR62-T	8.78715	84.2	0	Q3
	SL_U133A_PR63-T	8.7032	82.4	1	Q3
	SL_U133A_PR64-T	8.67935	67.9	0	Q3
	SL_U133A_PR65-T	8.67179	74.3	0	Q3
	SL_U133A_PR66-T	8.71362	70	0	Q3
	SL_U133A_PR68-T	8.37785	81.2	0	Q2
	SL_U133A_PR69-T	8.82615	57.3	0	Q3
	SL_U133A_PR7-Tred02	8.54294	45.3	1	Q2
	SL_U133A_PR70-T	8.27276	73.4	0	Q1
	SL_U133A_PR71-T	7.99927	70.3	0	Q1
	SL_U133A_PR72-T	8.54245	8.2	1	Q2
	SL_U133A_PR73-T	8.47801	29.7	1	Q2
	SL_U133A_PR74-B	9.40049	12.2	1	Q4
	SL_U133A_PR8-Tredo	9.0667	1.9	1	Q4
	SL_U133A_PR9-Tredo	8.41224	8.4	1	Q2

## Sheet: 6G
	Sample	Log2 mRNA expression	Time to recurrence (months)	Recurrence status	Quartile
	SL_U133A_PG 12	10.3364	71.8	0	Q4
	SL_U133A_PG 13	10.7101	16	1	Q4
	SL_U133A_PG 15	9.61118	1.9	1	Q1
	SL_U133A_PG 37	10.0272	4	1	Q3		GeneSymbol	DFS 1 vs (2 + 3) vs 4 (Glinsky)	HR Q1 vs Q4 (Glinsky)	DFS by mean (Glinsky)	HR by mean (Glinsky)
	SL_U133A_PG 41	9.70473	34.6	1	Q1		P4HA1	0.012242	2.27725	0.045981	1.91103
	SL_U133A_PG 42	10.1913	56	0	Q4
	SL_U133A_PG 45	10.5398	67.5	0	Q4
	SL_U133A_PG 46	9.81258	41.1	1	Q2
	SL_U133A_PG 50	9.72701	74.3	0	Q1
	SL_U133A_PG 52	10.2886	36.8	1	Q4
	SL_U133A_PG 53	9.42716	93.2	0	Q1
	SL_U133A_PG 8	9.91515	73.5	0	Q2
	SL_U133A_PR1-Tredo	9.812	21.2	1	Q2
	SL_U133A_PR10-T	9.89791	22.7	1	Q2
	SL_U133A_PR11-T	9.87938	31.6	1	Q2
	SL_U133A_PR12-Trpt	10.1905	14.9	1	Q4
	SL_U133A_PR13-T	10.3505	35.4	1	Q4
	SL_U133A_PR14-T	9.89504	64.8	1	Q2
	SL_U133A_PR15-T	10.0781	1.4	1	Q3
	SL_U133A_PR16-T	10.4751	61.1	1	Q4
	SL_U133A_PR17-T	10.4784	2.1	1	Q4
	SL_U133A_PR18-T	9.86961	6.1	1	Q2
	SL_U133A_PR19-T	10.1756	11.6	1	Q4
	SL_U133A_PR2-Tredo	9.43037	4.4	1	Q1
	SL_U133A_PR20-T	10.1522	67.4	1	Q3
	SL_U133A_PR21-Trep	10.3412	5.1	1	Q4
	SL_U133A_PR22-T	10.1696	80.9	0	Q3
	SL_U133A_PR24-T	9.94016	84.5	0	Q3
	SL_U133A_PR25-T	9.87292	71.3	0	Q2
	SL_U133A_PR26-T	9.57395	48.6	1	Q1
	SL_U133A_PR27-T	10.3183	3.9	1	Q4
	SL_U133A_PR28-T	9.87791	86.4	0	Q2
	SL_U133A_PR29-T	11.3539	63	1	Q4
	SL_U133A_PR3-Tredo	10.4585	10.6	1	Q4
	SL_U133A_PR31-T	9.96238	60.6	0	Q3
	SL_U133A_PR32-T	10.0652	84.1	0	Q3
	SL_U133A_PR33-T	9.59775	100.2	0	Q1
	SL_U133A_PR35-T	9.97577	89.8	0	Q3
	SL_U133A_PR37-T	9.86405	62.3	0	Q2
	SL_U133A_PR39-T	9.99277	64.2	0	Q3
	SL_U133A_PR4-Tredo	9.75212	18.7	1	Q1
	SL_U133A_PR40-T	10.7667	70.6	0	Q4
	SL_U133A_PR41-T	9.81958	72.6	0	Q2
	SL_U133A_PR42-T	9.85224	60.1	0	Q2
	SL_U133A_PR43-T	10.166	61.4	0	Q3
	SL_U133A_PR44-T	9.88134	59.3	0	Q2
	SL_U133A_PR45-T	9.74602	72.1	0	Q1
	SL_U133A_PR47-T	10.4915	69.7	0	Q4
	SL_U133A_PR48-T	9.80255	49.4	1	Q2
	SL_U133A_PR49-T	10.3333	12.1	1	Q4
	SL_U133A_PR5-Tredo	11.428	2.6	1	Q4
	SL_U133A_PR50-T	10.3447	59.3	0	Q4
	SL_U133A_PR51-T	9.83533	58.4	1	Q2
	SL_U133A_PR52-T	10.1133	67	0	Q3
	SL_U133A_PR53-T	10.0929	93.6	0	Q3
	SL_U133A_PR54-T	9.71096	94.8	0	Q1
	SL_U133A_PR55-T	9.92921	64.4	0	Q3
	SL_U133A_PR56-T	10.02	94.1	0	Q3
	SL_U133A_PR57-T	9.80218	70.3	0	Q2
	SL_U133A_PR58-T	9.47847	75.9	0	Q1
	SL_U133A_PR59-T rep	9.51937	105.7	0	Q1
	SL_U133A_PR6-Tredo	10.0112	10.6	1	Q3
	SL_U133A_PR60-T	9.83729	55.1	0	Q2
	SL_U133A_PR61-T	9.96872	75.9	0	Q3
	SL_U133A_PR62-T	9.54091	84.2	0	Q1
	SL_U133A_PR63-T	9.74598	82.4	1	Q1
	SL_U133A_PR64-T	9.5533	67.9	0	Q1
	SL_U133A_PR65-T	9.85475	74.3	0	Q2
	SL_U133A_PR66-T	9.86384	70	0	Q2
	SL_U133A_PR68-T	10.162	81.2	0	Q3
	SL_U133A_PR69-T	9.48764	57.3	0	Q1
	SL_U133A_PR7-Tred02	9.97116	45.3	1	Q3
	SL_U133A_PR70-T	9.66162	73.4	0	Q1
	SL_U133A_PR71-T	10.0535	70.3	0	Q3
	SL_U133A_PR72-T	9.75112	8.2	1	Q1
	SL_U133A_PR73-T	9.37101	29.7	1	Q1
	SL_U133A_PR74-B	9.5228	12.2	1	Q1
	SL_U133A_PR8-Tredo	10.0292	1.9	1	Q3
	SL_U133A_PR9-Tredo	10.4338	8.4	1	Q4
