# Supplementary material for: Lactate supports cell-autonomous ECM production to sustain metastatic behavior in prostate cancer
Source: EMBO Rep. 2024 Jun 21;25(8):19. doi: 10.1038/s44319-024-00180-z (PMC11315984; doi:10.1038/s44319-024-00180-z)
Supplement: Supplementary file 11 — Source data Fig. 6 [file 44319_2024_180_MOESM11_ESM.zip › Figure 6/6E/6E.xlsx]

## Sheet: Foglio1
	no. PanCK+ metastatic foci (>10 cells)	scr			siDDR1			siP4HA1
		HPF	CAF	Lactate	HPF	CAF	Lactate	HPF	CAF	Lactate
		0	9	6	4	3	3	0	5	0
		2	9	8	5	7	1	3	5	4
		4	7	10	0	3	1	3	2	6
		4	10	12	2	0	4	2	1	2
			7					5		4
