# Supplementary material for: Lactate supports cell-autonomous ECM production to sustain metastatic behavior in prostate cancer
Source: EMBO Rep. 2024 Jun 21;25(8):19. doi: 10.1038/s44319-024-00180-z (PMC11315984; doi:10.1038/s44319-024-00180-z)
Supplement: Supplementary file 11 — Source data Fig. 6 [file 44319_2024_180_MOESM11_ESM.zip › Figure 6/6C/6C.xlsx]

## Sheet: 6C
tumor weight (g)		scr			shDDR1				scr			shP4HA1
		HPF	CAF	Lactate	HPF	CAF	Lactate		HPF	CAF	Lactate	HPF	CAF	Lactate
		0.25	1.9	1.4	0.3	0.325	0.62		0.25	1.9	1.4	1	0.5	1
		0.15	3	0.8	0.67	0.689	1		0.15	3	0.8	0.6	0.35	1.4
		0.8	2.1	2	1.2	0.3	0.87		0.8	2.1	2	0.4	2.4	2
		0.23	1.1	0.5	0.7	1.5	1.9		0.23	1.1	0.5	0.36	0.1	0.46
		0.59			1.1		0.77		0.59			0.4	0.1	0.41
		0.8							0.8			0.6		0.1
		0.6							0.6					0.1
